# Supplementary material for: Targeting Mycobacterium tuberculosis response to environmental cues for the development of effective antitubercular drugs
Source: PLoS Biol. 2021 Jul 28;19(7):e3001355. doi: 10.1371/journal.pbio.3001355 (PMC8351955; doi:10.1371/journal.pbio.3001355)
Supplement: S1 Table — (XLSX) [file pbio.3001355.s004.xlsx]

## Sheet: Table S1
Table S1. Primary and secondary screen assay results for validated compound hits.
Molecule Name	SMILES	Primary screen rv2390c'::GFP NPA% (%)	rv2390c'::GFP validation assay NPA% at 10 µM compound (%)	rv2390c'::GFP validation assay NPA% at 20 µM compound (%)	rv1405c'::GFP secondary assay NPA% at 10 µM compound (%)	rv1405c'::GFP secondary assay NPA% at 20 µM compound (%)
RU-0171667	CCOC(=O)CC1=CC(=O)N2N=C(C(=C2N1)C1=CC=CC=C1)C(F)(F)F	163.4	147.7 ± 28.3	178.3 ± 17.6	84.5 ± 11.2	94.8 ± 4
RU-0182922	CC(C(=O)NC1=NC=C(C=C1)N1CCN(C)CC1)C1=C(C)OC(C)=C1	174.4	139 ± 18.3	163.7 ± 13.6	96.9 ± 6.7	106 ± 5.2
RU-0184528	O=C(NC[C@H]1C[C@H]2C=C[C@H]1C21CC1)C1=CN=C(N=C1)N1CCOCC1	157.8	110.7 ± 2.1	133.7 ± 13.6	103.8 ± 21.9	136 ± 11.8
RU-0192424	CN1C(N)=NC2=NC(C3=CC=C(C)C=C3)=C(N=C2C1=O)C1=CC=C(C)C=C1	159.6	140 ± 10.1	169.3 ± 12.3	97 ± 3.1	119.7 ± 9.3
RU-0193917	COC(=O)OC1=C(N)C2=C(S1)N=C1C=CC=CC1=N2	157.5	166 ± 15.7	184 ± 27	111 ± 4	179 ± 15
RU-0196346	CCN(CC)C1=CC2=C(C=C1)C(NC1CCCCC1)=NC(=O)O2	183.1	161 ± 6.2	191.7 ± 12.4	110.3 ± 13	115 ± 9.5
RU-0198952	OCC(CNC1=NC(=NC(=N1)N1CCCC1)N1CCCC1)CC1=CC=CO1	169.8	123 ± 7.8	194 ± 15.6	171 ± 12.8	380 ± 28.2
RU-0200280	CC1CC1C1=CC=C(O1)\C=C(\C#N)C1=NC(C)=CS1	277.3	144.3 ± 5.5	247.7 ± 21.2	398.7 ± 31.8	1029 ± 77.1
RU-0202188	COC1=CC2=C(C=C1)C(C)=CC(NC1=C(C)C=CC(F)=C1)=N2	159.1	127.7 ± 12.2	132.3 ± 17.8	206 ± 10.4	256.3 ± 16.6
RU-0202213	CC(NC(=O)C1=C(NS(C)(=O)=O)C=CC(Cl)=C1)C1=CC2=C(OCO2)C=C1	195	151.7 ± 9.2	181.3 ± 5.7	89.3 ± 18.6	119 ± 13.2
RU-0202273	CCOC(=O)N1C\C(=C\C2=CC(O)=CC=C2)C(=O)\C(C1)=C\C1=CC(O)=CC=C1	153.8	112.7 ± 3.2	116.7 ± 11	84.5 ± 18.2	158.3 ± 19.3
RU-0202553	COC1=CC2=C(CC(CO2)C(=O)C(C#N)C2=NC3=C(O2)C=CC=C3)C=C1	189.2	131.3 ± 13.6	249.3 ± 22.5	136 ± 12.3	401.7 ± 46.5
RU-0203287	CCOC(=O)C1=NN=C(NC(=O)C2=CC(Cl)=CC(Cl)=C2)S1	174.2	117.7 ± 12.5	137.7 ± 17	99 ± 5.3	111.3 ± 11.8
RU-0203332	CC(CCC1=CC=CC=C1)NC1=C(N)C(=NC=N1)N1C=CC=N1	151.2	100.3 ± 2.9	135 ± 16.1	117 ± 5.3	182.3 ± 8.5
RU-0203361	CC1=NN(C(NS(=O)(=O)C2=CC(F)=C(F)C=C2)=N1)C1=CC=C(C=C1)C#N	151.8	120.7 ± 1.5	159.7 ± 15.7	119 ± 11.5	169.3 ± 13.4
RU-0203619	CC(OC(=O)CC(C)(C)C)C1=NC2=C(C=CC(Cl)=C2)N1C	152.7	95.6 ± 13.8	130.7 ± 11	75.6 ± 6.2	96.6 ± 5.5
RU-0203727	COCCOC1=NC=C(NS(=O)(=O)C2=CN(C)C(Cl)=N2)C=C1	277.2	168.3 ± 16.8	309.3 ± 6.8	330.3 ± 19.1	996.3 ± 23.7
RU-0204291	COC1=CC2=C(C=C1)C(CC(=O)NC1=NC(CN3CCCCC3)=CS1)=CO2	167.1	99.2 ± 12.7	142.3 ± 13	104 ± 2.6	135 ± 13.2
RU-0204568	CC(=O)N1N=C(CC1C1=CC=CO1)C1=C(C2=CC=CC=C2)C2=C(NC1=O)C=C(C)C=C2	162.4	125.3 ± 9.5	198.3 ± 21	101.8 ± 12.9	116.1 ± 27.3
RU-0204780	CCC1=C(C)SC(=N1)C(C#N)C(=O)\C=C\C1=CC=C(NC(C)=O)C=C1	157.6	112 ± 8.5	140.3 ± 12.3	126.7 ± 5.5	206.3 ± 16
RU-0205217	CC1=C(C)C(C(N)=O)=C(NS(=O)(=O)C2=CC(F)=C(F)C=C2)S1	163	128.3 ± 4.7	217 ± 16.5	305.3 ± 31.1	740.7 ± 74
RU-0206470	OC(=O)C1=CC(=NN1C1=CC=C(F)C=C1)C1=CC=C(C=C1)N1CCOCC1	156.9	110.9 ± 10.3	165 ± 15.9	104.3 ± 4.5	157.7 ± 23.6
RU-0207640	CN1C=CC=C1C(=O)NS(=O)(=O)C1=CC(Cl)=C(C=C1)C#N	177.3	148 ± 12.2	203 ± 22.6	174.7 ± 20	357 ± 29.5
RU-0207924	C(\C=C\C1=CC=CC=C1)N1N=NC(=N1)C1=CC=CS1	152.5	114.3 ± 1.5	137.3 ± 4	97.4 ± 8.8	124.7 ± 16.3
RU-0208082	CCC1=NC(=NN1C1=C(Cl)C=CC=C1)C(=O)NC1=NC(C#N)=C(N1)C#N	308.9	258 ± 15.1	380 ± 38.2	418 ± 56.2	676.7 ± 106
RU-0209034	CCNC(=O)CSC1=C2C=CC=C3C(=O)C4=C(C=CC=C4)C(C=C1)=C23	181.6	127.7 ± 15.3	199 ± 7.5	183.3 ± 12.7	401 ± 7.5
RU-0210243	COC1=C(C=C(Cl)C=C1)C1=NNC(NC(=O)C2=C(C)ON=C2C)=C1	254.3	210.7 ± 11.6	356.7 ± 20	342.7 ± 3.1	737.3 ± 25.3
RU-0211290	CCOC1=CC=C(OCCN(CC)CC(O)C2=CC=C(C)C=C2)C=C1	152.3	111 ± 8.9	145.3 ± 8.4	102.2 ± 6.3	128 ± 6
RU-0211306	CC1=NN(CCNS(=O)(=O)C2=CC3=C(C=C2)C=C(C)C=C3)C(C)=C1Cl	153.6	121.7 ± 3.2	155.7 ± 2.1	84.4 ± 8.8	99.4 ± 9.4
RU-0214604	O=S(=O)(NC1=C(C=CC=C1)C1=CC=CS1)C1CS(=O)(=O)C2=C1C=CC=C2	183.1	145.3 ± 12	161.3 ± 3.2	179 ± 26.5	212.7 ± 23.6
RU-0215502	COCCCC(=O)NC1=CC(NC2CCCC2)=CC=C1	216.4	152.3 ± 5	276 ± 16.4	342.3 ± 33.3	804 ± 46.8
RU-0218667	CC12CC(CC(C)(C)C1)N(CC(O)COC1=C(Cl)C=C(F)C=C1)C2	154.3	117.7 ± 1.5	172.7 ± 5.5	128.7 ± 4.5	233.3 ± 4.2
RU-0224846	OC1(CCN(CC2=CN3N=CC(=C3N=C2)C2=CC=CC=C2)CC1)C1=CC=CC=C1	153.2	118.3 ± 10.8	159.3 ± 15.9	100.8 ± 18	140 ± 37.5
RU-0225311	CCCC(C)C1=NN=C(NC(=O)C2=NN=C3N=C(C)C=C(C)N23)S1	155.3	115.7 ± 6.7	194.7 ± 6.5	110.3 ± 9.7	136.7 ± 16.9
RU-0226010	CCC1=NC(CN2C=CN=C2C2=NC3=C(CCCC3)S2)=NO1	168.3	125 ± 6.6	128.7 ± 4	92.3 ± 12.5	103.5 ± 23.1
RU-0230474	CC(C)CC1=NNC(=C1)C(=O)N1CCOC(CCCC2=CC=CC=C2)C1	197.6	117.7 ± 12.7	229 ± 26.9	98.4 ± 7.5	172.3 ± 14.2
RU-0232065	CCCN1N=CC(C(=O)NC(C)C(=O)NC2=CC=C(F)C=C2C)=C1C	154	119 ± 6.6	147.3 ± 14.2	91.3 ± 9.4	98.3 ± 13
RU-0234167	NC(=O)C1=CC2=C(OCO2)C=C1C1=CC=CC(=C1)C(F)(F)F	343.4	220.7 ± 6.7	383 ± 10.4	201.3 ± 15	291 ± 18.7
RU-0243268	FC(F)(F)C1=CC=CC(CCC2CCCN(C2)C(=O)C2=C3C=CC=CN3N=C2)=C1	167.4	111.7 ± 12	155.7 ± 9.9	109.7 ± 7.2	150.3 ± 12
RU-0245406	CCCC1=C(C=NO1)C(=O)NC1CN(CCC2=CC=C(F)C=C2)C(=O)C1	171.7	126 ± 7.5	163 ± 6.6	87.7 ± 9	114.2 ± 25.7
RU-0247165	ClC1=C2N=C(CN3CCN4C=NC=C4C3)C=CC2=CC=C1	219.1	132 ± 7.5	317.3 ± 6.7	226 ± 14.7	688.7 ± 3.5
RU-0251853	COC1=CC(=C(F)C=C1)C1=CC2=C(OCO2)C=C1C(N)=O	182.3	147 ± 6.1	276.3 ± 8	147 ± 32	296 ± 65.4
RU-0253378	FC(F)(F)C1=CC=CC(CCC2CCCN(C2)C(=O)C2=CN=C3C=CC=CN23)=C1	181.9	131.3 ± 9.8	142.3 ± 4.2	135 ± 14.8	147 ± 7
RU-0257147	CCNC(=O)C1=C(OCC2=NC(=NO2)C2=CC3=C(OCO3)C=C2)C=CC=C1	153.7	92.6 ± 5.8	127 ± 7.2	82 ± 5.5	94.2 ± 6..2
RU-0257267	O=C(N1CCN(CC2CCCC2)CC1)C1=C2C=CC=CC2=CC=N1	199	140.3 ± 0.6	254 ± 8.7	266.7 ± 23	821.7 ± 58.1
RU-0259583	CC(C)C1=CSC(=N1)C(=O)N1CCC(CC1)C1=CC(=NN1)C(C)C	155.7	103 ± 2.6	129.7 ± 8.6	81.6 ± 6.6	99.6 ± 21.4
RU-0260647	COC1=CC=C2C(CN3CCOCC(CN(C)C)C3)=CN(C)C2=C1	161.9	114.3 ± 3.2	129.7 ± 7.6	111.7 ± 2.5	130 ± 3.6
RU-0266039	CCCSC1=NC=C(CN2CCN(CC2)C2=NC=NC3=C2N=CN3)C=N1	152.8	124 ± 10.1	158 ± 6.1	150.7 ± 6.4	154.3 ± 8.1
RU-0267401	CCSC1=NC=C(CN2CCN(CC2)C2=NC3=CC=CC=C3O2)C=N1	163.8	126.7 ± 1.5	131 ± 3.6	137.3 ± 15	161.5 ± 3.5
RU-0268882	FC1=C(CNC(=O)CC2=CC3=C(CCC3)C=C2)C=CC=C1	174.6	130 ± 7	176 ± 16.5	103.4 ± 10.5	105.1 ± 20.7
RU-0270461	CC1=CC=C(NC(=O)[C@@H]2CCCN2S(=O)(=O)C2=C(F)C=CC=C2)C=C1	150.6	116 ± 6.6	168 ± 4	98.1 ± 2.7	159.3 ± 7.6
RU-0270645	FC(F)(F)C1=CC(NC(=O)C2=NNC(=O)C3=C2C=CC=C3)=CC=C1	155	142 ± 8.2	152 ± 12.1	93.4 ± 11.5	138.7 ± 4.6
RU-0270711	COC1=NC=C(NCC2=CC(Br)=C(OC)C=C2)C=C1	161.7	135 ± 4	292.3 ± 6.7	227 ± 8.7	603.3 ± 10.5
RU-0271187	CN(CC(O)C1=C(Cl)C=CC=C1)C1CCC2=C1C=CC=C2	166.5	138.3 ± 7.4	207 ± 9.5	228 ± 8.7	461 ± 7.9
RU-0272361	CC(NC(=O)C1CC2=C(O1)C=CC(Cl)=C2)C1=CC(F)=C(F)C=C1	162.3	152 ± 9	215.3 ± 14	83.2 ± 14.8	106.7 ± 4.9
RU-0272776	CC(NC(=O)C1CC2=C(O1)C=CC=C2)C1=CC=C(Cl)S1	231.4	170 ± 3.6	192.3 ± 26.2	88.5 ± 5.6	105.3 ± 5.5
RU-0272807	CC(NC(=O)NC1=CC(Cl)=C(C=C1)C#N)C1=CC=C(C)O1	160.2	113.1 ± 12.8	133 ± 5.6	90.5 ± 6.1	128 ± 12
RU-0272839	CN1C(C)=CC=C1CNC(=O)COC1=C(C)C=CC=C1	214.9	161.3 ± 13.6	203.7 ± 5.5	93 ± 7.6	103.6 ± 5.9
RU-0273431	CC1=CC=CC(C)=C1OC1CCN(CC1)C1=NC(=CN=C1)C(N)=O	150.6	135.7 ± 9.1	135 ± 17.7	145.3 ± 16	159.3 ± 12.5
RU-0273525	COC1=CC(C2CCCN2C(=O)NCC2=CC=CS2)=C(OC)C=C1	150	158 ± 14.1	232 ± 6.9	119 ± 11.1	183.7 ± 6.5
RU-0273629	CCOC1=C(NC(=O)NC2=CC(=CC=C2)C#N)C=CC(F)=C1	170.4	203.3 ± 16.4	318 ± 21.4	187.7 ± 18	540.3 ± 65.6
RU-0274370	FC1=C(C=CC(=C1)C(=O)NC1=NC(C#N)=C(N1)C#N)N1CCCC1	226.7	143 ± 10	267.7 ± 20.8	181 ± 7.8	363.3 ± 8.7
RU-0274447	CN1N=C(C)C=C1NS(=O)(=O)CC1=CC(=CC=C1)C(F)(F)F	186.5	170.7 ± 11.2	251.7 ± 10.1	302.7 ± 7.6	619 ± 9.2
RU-0274734	CCC1=NN=C(NC(=O)C2=C(C)N=C(CC(C)C)S2)S1	169.7	150.7 ± 1.2	178 ± 7.2	97.2 ± 4.2	101.5 ± 3.9
RU-0276186	CC1=CC(C(=O)NC2=C(C)C=C(C)C=C2)=C(C)N1C1CC1	159.2	105.4 ± 5.3	156.7 ± 13.8	95.4 ± 4.5	123.3 ± 13.3
RU-0276433	CCC1=CC=C(NC(=O)C2(CC3=C(C2)C=CC=C3)N(C)C)C=C1	156.8	124.3 ± 10.1	185.7 ± 4.9	171.3 ± 9.3	311.7 ± 25.3
RU-0277875	COC1=C(Br)C=C(COC2=C(NC(C)=O)C=CC=C2)C=C1	174.7	137.7 ± 7.5	229.3 ± 11.9	139 ± 5.6	198.7 ± 12.2
RU-0278450	CC(C)C1=CC(=NN1)C(=O)NC1CCN(CC1)C1=CC(F)=CC=C1	175.4	118.3 ± 5.7	231 ± 1	92.3 ± 5.3	145.7 ± 5.1
RU-0182827	CC(SCC1=CC(=O)N2N=C(N)NC2=N1)C1=C(Cl)C=CC=C1	11.2	13.3 ± 4.2	20 ± 4.4	6.6 ± 1.1	9.7 ± 3.1
RU-0182956	CC(CNC(=O)NC1=CC(=CC=C1)C1=NOC(=O)N1)C1=CC=CC=C1	48.1	66.7 ± 2.4	39 ± 3.5	38.3 ± 1.6	9.7 ± 1.2
RU-0183239	CSC1=NC2=C(C=C3C(O)OC4=C(C=C(C)C=C4)C3=N2)C(=O)N1	49.5	49.2 ± 4.2	33.7 ± 1.8	53.9 ± 4.3	12.9 ± 5.2
RU-0194400	CC1=NC2=NC(=NN2C(O)=C1C1CCS(=O)(=O)C1)C1=CC=CS1	7.1	9.1 ± 3.9	15 ± 5.3	-2.1 ± 2.6	2.5 ± 7
RU-0202925	CC(C)CCOC1=CC=C(C=C1)C(=O)NC1=C(C=CC(Cl)=C1)C(N)=O	46.5	57.1 ± 7.4	60.8 ± 9.8	63.2 ± 8.6	61.8 ± 14.4
RU-0206593	CN1C=CC(=CC1=O)C(=O)NC1=NC(SC2=CC=CC=C2)=NS1	42.6	39.2 ± 6.9	22.7 ± 6.8	42 ± 9.6	38.3 ± 17.6
RU-0208648	COC(=O)C1=C(C)N=C(NS(=O)(=O)C2=CC(F)=C(C=C2)S(C)(=O)=O)S1	36.7	55.2 ± 3.9	38.5 ± 6.3	45.2 ± 2.1	13.7 ± 2.5
RU-0208737	CC1=C(C=CC=C1Cl)S(=O)(=O)NC1=NN(C=C1C#N)C(C)(C)C	47.8	53.8 ± 2.8	40.2 ± 8.5	50.8 ± 1.7	84.4 ± 13.1
RU-0210069	OC(=O)C1=C(NS(=O)(=O)N2CCCCC2)C=C2C=CC=CC2=C1	44.6	66.4 ± 3.4	58.6 ± 5.9	52.8 ± 1.5	31.2 ± 2.6
RU-0212119	CCOC(=O)C(C)SC1=NC2=C(C=NN2C2=CC=CC=C2)C(=O)N1	34.7	48.1 ± 4.6	40.2 ± 4.8	33.4 ± 2.2	14.5 ± 3.4
RU-0213804	CC1=C(C=C(O1)C(=O)NC1=NN=C(N1)C(F)(F)F)S(=O)(=O)N1CCCC1	31.2	54.8 ± 1.2	42.3 ± 1	39.8 ± 7.2	21.3 ± 6
RU-0214166	CCCC1=C(NC(N)=S)C=CC=C1	34.1	56.8 ± 5.8	31.6 ± 12.3	61.8 ± 0.5	110.6 ± 15.1
RU-0270641	N=C1SCC(=O)N1C1=NC=C(CC2=CC=CC=C2)S1	42.5	69 ± 5	33.9 ± 6.5	79.6 ± 11	109.6 ± 12.2
RU-0271306	CC1=NN(C2=C1C(=O)NC(=N2)C(F)(F)F)C1=CC=C(C)C=C1	40.8	30.6 ± 2.4	36.6 ± 3.4	37.3 ± 1.3	11.5 ± 4.6
RU-0271471	FC1=CC=CC(F)=C1NS(=O)(=O)C1=C(Cl)C=CC=C1Cl	26	46.1 ± 5.6	25.7 ± 1.9	32.2 ± 2	13.8 ± 3.7
RU-0271878	O=C1NC(SCC2OCCC3=C2C=CC=C3)=NC2=C1C=NN2	43.3	63.4 ± 5.5	24.3 ± 3.8	57.7 ± 7	24.9 ± 3.6
RU-0273440	CC1=CC(C(O)=O)=C(NS(=O)(=O)C2=CC(F)=C(C)C=C2)C=C1	49.3	60.2 ± 7.2	37.7 ± 5.2	33.8 ± 5.6	23.3 ± 4.7
RU-0275323	FC(F)(F)COC1=NC=C(NC(=O)N2CCCCCCC2)C=C1	45.1	87.5 ± 8	49.4 ± 7.1	110.7 ± 5.5	111.7 ± 10.6
RU-0277089	CC(C)(C)N1C=C(C#N)C(NS(=O)(=O)C2=CC(F)=CC=C2)=N1	45.4	51.2 ± 5.5	28.2 ± 0.7	43.2 ± 4.1	17.4 ± 5.4
RU-0278036	COC1=CC(NS(=O)(=O)C2=CN=C(Cl)N2C)=C(Cl)C=C1	48.8	87.6 ± 8	50 ± 7.7	75.9 ± 12.9	152.3 ± 19.9
RU-0278569	CN1C=C(CCC(=O)NC2=CC3=C(C=CS3(=O)=O)C=C2)C=N1	47.1	80.9 ± 7.4	63.4 ± 5.6	74.5 ± 5.4	76.5 ± 4.9
