# Supplementary material for: Targeting Mycobacterium tuberculosis response to environmental cues for the development of effective antitubercular drugs
Source: PLoS Biol. 2021 Jul 28;19(7):e3001355. doi: 10.1371/journal.pbio.3001355 (PMC8351955; doi:10.1371/journal.pbio.3001355)
Supplement: S2 Table — (XLSX) [file pbio.3001355.s005.xlsx]

## Sheet: Table S2
Table S2. List of compounds that inhibited Mtb growth in J774 cells >20% at 20 µM.
Molecule Name	SMILES	Primary screen rv2390c'::GFP NPA% (%)	rv2390c'::GFP validation assay NPA% at 10 µM compound (%)	rv2390c'::GFP validation assay NPA% at 20 µM compound (%)	rv1405c'::GFP secondary assay NPA% at 10 µM compound (%)	rv1405c'::GFP secondary assay NPA% at 20 µM compound (%)	J774 tertiary assay % inhibition compared to Rif at 10 µM compound (%)	J774 tertiary assay % inhibition compared to Rif at 20 µM compound (%)
RU-0267401 (=C6)	CCSC1=NC=C(CN2CCN(CC2)C2=NC3=CC=CC=C3O2)C=N1	163.8	126.7 ± 1.5	131 ± 3.6	137.3 ± 15	161.5 ± 3.5	40.5 ± 0.6	53.6 ± 2.7
RU-0266039 (=C6 analog)	CCCSC1=NC=C(CN2CCN(CC2)C2=C3N=CNC3=NC=N2)C=N1	152.8	124 ± 10.1	158 ± 6.1	150.7 ± 6.4	154.3 ± 8.1	41.2 ± 0.6	53.2 ± 1.6
RU-0253378 (=C5)	FC(F)(F)C1=CC=CC(CCC2CCCN(C2)C(=O)C2=CN=C3C=CC=CN23)=C1	181.9	131.3 ± 9.8	142.3 ± 4.2	135 ± 14.8	147 ± 7	50.9 ± 3.2	55 ± 5.8
RU-0243268 (=C5 analog)	FC(F)(F)C1=CC=CC(CCC2CCCN(C2)C(=O)C2=C3C=CC=CN3N=C2)=C1	167.4	111.7 ± 12	155.7 ± 9.9	109.7 ± 7.2	150.3 ± 12	21.4 ± 7.7	48.2 ± 1.5
RU-0274370	FC1=CC(=CC=C1N1CCCC1)C(=O)NC1=NC(C#N)=C(N1)C#N	226.7	143 ± 10	267.7 ± 20.8	181 ± 7.8	363.3 ± 8.7	22.2 ± 0.2	25.3 ± 4.1
RU-0273431	CC1=CC=CC(C)=C1OC1CCN(CC1)C1=CN=CC(=N1)C(N)=O	150.6	135.7 ± 9.1	135 ± 17.7	145.3 ± 16	159.3 ± 12.5	21.4 ± 7.4	34.9 ± 5.2
RU-0271187	CN(CC(O)C1=CC=CC=C1Cl)C1CCC2=CC=CC=C12	166.5	138.3 ± 7.4	207 ± 9.5	228 ± 8.7	461 ± 7.9	4.8 ± 0.1	36.1 ± 0.1
RU-0226010	CCC1=NC(CN2C=CN=C2C2=NC3=C(CCCC3)S2)=NO1	168.3	125 ± 6.6	128.7 ± 4	92.3 ± 12.5	103.5 ± 23.1	N/A	30.4 ± 2.4
RU-0278036	COC1=CC=C(Cl)C(NS(=O)(=O)C2=CN=C(Cl)N2C)=C1	48.8	87.6 ± 8	50 ± 7.7	75.9 ± 12.9	152.3 ± 19.9	23.9 ± 12.9	61.5 ± 2.6
RU-0270641	N=C1SCC(=O)N1C1=NC=C(CC2=CC=CC=C2)S1	42.5	69 ± 5	33.9 ± 6.5	79.6 ± 11	109.6 ± 12.2	12.1 ± 10.5	28.8 ± 4.5
RU-0208737	CC1=C(Cl)C=CC=C1S(=O)(=O)NC1=NN(C=C1C#N)C(C)(C)C	47.8	53.8 ± 2.8	40.2 ± 8.5	50.8 ± 1.7	84.4 ± 13.1	9.6 ± 0.7	20.9 ± 6.9

## Sheet: Sheet2
Molecule Name	Structure	CXSMILES (CDD Compatible)	Collections	Batch Name	HTSRC container ID	HTSRC position ID	ShuminTan.MtbChloride.Primary: NPI% (%)	ShuminTan.MtbChloride.Validation: IC50 (uM)	ShuminTan.MtbChloride.Validation: Dose-response Plot	ShuminTan.MtbChloride.Secondary: IC50 (uM)	ShuminTan.MtbChloride.Secondary: Dose-response Plot	ShuminTan.Mtb.Validation.Macrophage: IC50 (uM)	ShuminTan.Mtb.Validation.Macrophage: Dose-response Plot	validation NPI at 10 uM	validation NPI at 20 uM	rv1405c assay NPI at 10 uM	rv1405c assay NPI at 20 uM	%inhibition compared to Rif in J774 at 20 uM	%inhibition compared to Rif in J774 at 10 uM
RU-0270645		FC(F)(F)C1=CC(NC(=O)C2=NNC(=O)C3=C2C=CC=C3)=CC=C1 |c:15,18,20,22,24,t:4,10|	2016.06.27.HTSRC Compound Library, Activators list ST, Cherry-picked hits to follow up set 1, ShuminTan.Activators.NPI CutOff >150%. Z' >0.5	AA-001	848	F21	154.973	< 0.0391		< 0.0391		> 20.0		143	153	93.5	138	17.7
RU-0214604		O=S(=O)(NC1=CC=CC=C1C1=CC=CS1)C1CS(=O)(=O)C2=CC=CC=C12 |c:6,8,13,24,t:4,11,22,26|	2016.06.27.HTSRC Compound Library, Activators list ST, Cherry-picked hits to follow up set 1, ShuminTan.Activators.NPI CutOff >150%. Z' >0.5	AA-001	668	K08	183.08	< 0.0391		< 0.0391		> 20.0		146	162	181	212	14.8
RU-0211290		CCOC1=CC=C(OCCN(CC)CC(O)C2=CC=C(C)C=C2)C=C1 |c:21,24,t:3,5,16,18|	2016.06.27.HTSRC Compound Library, Activators list ST, cherry-picked hits to follow up set 2, ShuminTan.Activators.NPI CutOff >150%. Z' >0.5	AA-001	658	C20	152.309	< 0.0391		< 0.0391		> 20.0		111	146	103	129	17.1
RU-0275323		FC(F)(F)COC1=CC=C(NC(=O)N2CCCCCCC2)C=N1 |c:22,t:6,8|	2016.06.27.HTSRC Compound Library, Cherry-picked hits to follow up set 1, REOS warning, Repressor list ST, Repressor list subset OD>.1 ST, Repressors for LC-MS, ShuminTan.Repressors.NPI CutOff < 50%.Z' > 0.5	AA-001	861	P14	45.0537	13		< 0.0391		> 20.0		88.4	51.1	111	112	15.8
RU-0273440		CC1=CC=C(NS(=O)(=O)C2=CC=C(C)C(F)=C2)C(=C1)C(O)=O |c:15,18,t:1,3,9,11|	2016.06.27.HTSRC Compound Library, Cherry-picked hits to follow up set 1, Repressor list ST, Repressor list subset OD>.1 ST, Repressors for LC-MS, ShuminTan.Repressors.NPI CutOff < 50%.Z' > 0.5	AA-001	856	E18	49.3142	> 20.0		< 0.0391		> 20.0		60.2	37.8	34	23.8	18.3
