# Supplementary material for: Targeting Mycobacterium tuberculosis response to environmental cues for the development of effective antitubercular drugs
Source: PLoS Biol. 2021 Jul 28;19(7):e3001355. doi: 10.1371/journal.pbio.3001355 (PMC8351955; doi:10.1371/journal.pbio.3001355)
Supplement: S1 Data — Excel file with numerical data underlying graphed data presented in all figure files. (XLSX) [file pbio.3001355.s006.xlsx]

## Sheet: Fig 1
Figure 1. Reporter-based chemical screen identifies compounds that modulate Mtb response to environmental chloride levels and inhibit Mtb colonization of host macrophages.
Fig. 1B	Fold induction
	pH 6.4	250 mM NaCl, pH 7	250 mM NaCl, pH 5.7
Rep 1	1.24632	4.52914	7.77114
Rep 2	1.35067	4.31986	7.01808
Rep 3	1.2276	3.51797	6.48936
Rep 4	1.11867	4.09764	7.12994
Rep 5	1.33074	3.7297	6.59749
Rep 6	1.41389	3.49487	6.8689
Rep 7	1.35349	4.21146	6.95412
Rep 8	1.38583	3.59646	7.32923
Rep 9	1.25063	4.09102	6.64535
Rep 10	1.41532	3.9848	7.1816
Rep 11	1.30672	3.5033	6.62681
Rep 12	1.60269	4.2872	7.20847
Rep 13	1.33027	4.3684	7.07553
Rep 14	1.4355	3.80282	7.1362
Rep 15	1.16412	4.15716	6.43233
Rep 16	1.18303	3.52959	6.27983
Average	1.31972	3.95134	6.92152
Standard deviation	0.121193	0.35406	0.389053
Fig. 1C	NPA - rv2390c'::GFP
		C5						C6
Compound concentration (µM)	Log compound concentration (µM)	Rep 1	Rep 2	Rep 3	average	standard deviation		Rep 1	Rep 2	Rep 3	average	standard deviation
0.0390625	-1.40824	93.8	96.3	107	99.0333	7.01166		74.9	85.3	89.7	83.3	7.6
0.078125	-1.10721	99.4	95.4	94.2	96.3333	2.72274		85.6	82.1	90.4	86.0333	4.16693
0.15625	-0.80618	108	93.5	95.8	99.1	7.79295		82.7	75.3	84.3	80.7667	4.80139
0.3125	-0.50515	102	119	120	113.667	10.116		88	93.7	94.4	92.0333	3.51046
0.625	-0.20412	121	116	113	116.667	4.04145		90.9	84.9	98.6	91.4667	6.86756
1.25	0.09691	119	137	139	131.667	11.0151		100	112	105	105.667	6.02771
2.5	0.39794	129	134	134	132.333	2.88675		112	117	120	116.333	4.04145
5	0.69897	146	124	141	137	11.5326		117	120	102	113	9.64365
10	1	137	137	120	131.333	9.81495		125	128	127	126.667	1.52753
20	1.30103	141	139	147	142.333	4.16333		134	127	132	131	3.60555
Fig. 1D	NPA - rv1405c'::GFP
		C5					C6
Compound concentration (µM)	Log compound concentration (µM)	Rep 1	Rep 2	average	standard deviation		Rep 1	Rep 2	Rep 3	average	standard deviation
0.0390625	-1.40824	103	79.1	91.05	16.8999		91.5	85.9	97.9	91.7667	6.00444
0.078125	-1.10721	102	81.2	91.6	14.7078		103	109	101	104.333	4.16333
0.15625	-0.80618	94.9	102	98.45	5.02046		101	101	91.5	97.8333	5.48483
0.3125	-0.50515	126	110	118	11.3137		104	88.6	92.9	95.1667	7.94628
0.625	-0.20412	131	119	125	8.48528		94.9	99.5	86.8	93.7333	6.42988
1.25	0.09691	127	133	130	4.24264		108	108	94	103.333	8.0829
2.5	0.39794	118	111	114.5	4.94975		125	129	120	124.667	4.50925
5	0.69897	133	132	132.5	0.707107		134	142	147	141	6.55744
10	1	142	118	130	16.9706		153	136	123	137.333	15.0444
20	1.30103	152	139	145.5	9.19239		159	164	-	161.5	3.53553
Fig. 1F	NPI
		C5					C6					C5 analog					C6 analog
Compound concentration (µM)	Log compound concentration (µM)	Rep 1	Rep 2	average	standard deviation		Rep 1	Rep 2	average	standard deviation		Rep 1	Rep 2	average	standard deviation		Rep 1	Rep 2	average	standard deviation
0.078125	-1.10721	-13.7	1.35	-6.175	10.642		-7.29	-6.89	-7.09	0.282843		-14.3	4.69	-4.805	13.428		-6.77	-5.67	-6.22	0.777817
0.15625	-0.80618	-0.481	1.57	0.5445	1.45028		-8.09	3.83	-2.13	8.42871		-21.6	5.27	-8.165	19		0.995	6.61	3.8025	3.9704
0.3125	-0.50515	-7.94	7.47	-0.235	10.8965		-8.44	6.58	-0.93	10.6207		-23.7	9.21	-7.245	23.2709		2.65	16.7	9.675	9.93485
0.625	-0.20412	5.68	13.9	9.79	5.81242		-2.96	2.76	-0.1	4.04465		3.92	11.8	7.86	5.572		17	16.5	16.75	0.353553
1.25	0.09691	34.6	30.1	32.35	3.18198		18.7	16.2	17.45	1.76777		-1.52	0.75	-0.385	1.60513		36.3	27.8	32.05	6.01041
2.5	0.39794	35.9	43.2	39.55	5.16188		27.9	24.7	26.3	2.26274		9.11	13.3	11.205	2.96278		38.2	34.9	36.55	2.33345
5	0.69897	47.4	49.4	48.4	1.41421		38.7	37.3	38	0.989949		9.13	10.8	9.965	1.18087		47.8	45.7	46.75	1.48492
10	1	48.6	53.1	50.85	3.18198		40.9	40	40.45	0.636396		15.9	26.8	21.35	7.70746		40.7	41.6	41.15	0.636396
20	1.30103	50.9	59.1	55	5.79828		55.5	51.7	53.6	2.68701		49.2	47.1	48.15	1.48492		54.3	52.1	53.2	1.55563
Fig. 1G	Fold induction
	DMSO - NaCl	C5 - NaCl	C6 - NaCl	DMSO - pH 5.7	C5 - pH 5.7	C6 - pH 5.7
Rep 1	3.64435	5.29965	5.94278	7.40788	5.77515	5.04525
Rep 2	4.13965	6.08595	5.80769	5.48724	5.53829	5.62972
Rep 3	4.3301	4.97321	5.64516	6.82143	5.40193	6.5045
Rep 4	4.75936	7.38614	5.82114	5.87129	6.51961	5.01869
Rep 5	4.14166	7.97861	6.375	4.47977	6.35583	5.54487
average	4.20302	6.34471	5.91835	6.01352	5.91816	5.54861
standard deviation	0.401733	1.3033	0.276339	1.14527	0.49612	0.603016
Fig. 1H	% growth
	DMSO	Rif	C5	C6
Rep 1	109.164	9.29882	39.5083	41.7225
Rep 2	93.4144	8.66469	35.5112	43.9472
Rep 3	97.4219	8.74266	37.6527	36.7639
Rep 4	-	7.76548	39.1548	-
average	100	8.61791	37.9568	40.8112
standard deviation	8.18504	0.634569	1.81805	3.67735
Fig. 1I	CFU/ml
	DMSO							C5							C6
Time (days)	Rep 1	Rep 2	Rep 3	Rep 4	Average	Standard deviation		Rep 1	Rep 2	Rep 3	Rep 4	Average	Standard deviation		Rep 1	Rep 2	Rep 3	Rep 4	Average	Standard deviation
0	146000	154000	76000	98000	118500	37607.6		146000	154000	76000	98000	118500	37607.6		146000	154000	76000	98000	118500	37607.6
2	202000	132000	158000	136000	157000	32104		138000	138000	182000	150000	152000	20784.6		148000	164000	158000	144000	153500	9146.95
4	344000	306000	416000	336000	350500	46629.7		154000	144000	236000	230000	191000	48730.6		180000	160000	218000	196000	188500	24569.6
6	840000	640000	980000	1240000	925000	252124		206000	194000	290000	368000	264500	81148		226000	270000	340000	296000	283000	47735.4
8	2640000	2140000	2540000	2840000	2540000	294392		282000	296000	344000	350000	318000	34058.8		326000	290000	326000	348000	322500	24020.8

## Sheet: Fig 2
Figure 2. Structure-activity relationship analysis reveals that the chloride response phenotype of C6 tracks with inhibition of Mtb growth in macrophages.
Fig. 2C	Normalized % induction
	DMSO	C6	JSF-4271	JSF-4297	JSF-4298	JSF-4300
Rep 1	92.4017	121.516	93.208	88.9158	127.109	120.3
Rep 2	101.425	141.974	98.8641	107.146	127.993	121.44
Rep 3	106.174	159.566	102.956	105.074	130.974	134.248
Average	100	141.019	98.3426	100.379	128.692	125.329
Standard deviation	6.99569	19.0429	4.89472	9.98093	2.02529	7.74502
Fig. 2D	% Growth
	DMSO	Rif	C6	JSF-4271	JSF-4297	JSF-4298	JSF-4300
Rep 1	101.189	10.4241	53.4835	101.522	102.242	65.6342	59.61
Rep 2	99.0534	10.7119	56.5013	116.46	116.384	77.3722	62.908
Rep 3	102.719	11.5524	56.5506	111.935	110.602	76.7437	58.5309
Rep 4	97.039	10.2878	58.3983	101.878	104.828	69.3109	61.4502
Average	100	10.744	56.2334	107.949	108.514	72.2652	60.6248
Standard deviation	2.48116	0.567187	2.03479	7.44936	6.30415	5.7398	1.94153
Fig. 2E	CFU/ml
	DMSO						10 µM C6						10 µM JSF-4271						10 µM JSF-4300
Time (days)	Rep 1	Rep 2	Rep 3	Average	Standard deviation		Rep 1	Rep 2	Rep 3	Average	Standard deviation		Rep 1	Rep 2	Rep 3	Average	Standard deviation		Rep 1	Rep 2	Rep 3	Average	Standard deviation
0	318000	324000	342000	328000	12490		318000	324000	342000	328000	12490		318000	324000	342000	328000	12490		318000	324000	342000	328000	12490
2	462000	460000	430000	450667	17925.8		406000	418000	454000	426000	24980		446000	482000	540000	489333	47427.1		482000	478000	458000	472667	12858.2
4	880000	940000	600000	806667	181475		580000	640000	500000	573333	70237.7		1040000	1100000	740000	960000	192873		620000	660000	700000	660000	40000
6	2280000	1980000	2040000	2100000	158745		700000	660000	880000	746667	117189		1960000	2060000	2840000	2.28667e+06	481802		740000	740000	940000	806667	115470
8	5400000	7400000	6200000	6.33333e+06	1.00664e+06		880000	1100000	1080000	1020000	121655		6000000	5400000	9000000	6800000	1.92873e+06		1080000	800000	1020000	966667	147422
Fig. 2F	OD600
	DMSO						C6						JSF-4271						JSF-4297						JSF-4298						JSF-4300
Time (days)	Rep 1	Rep 2	Rep 3	Average	Standard deviation		Rep 1	Rep 2	Rep 3	Average	Standard deviation		Rep 1	Rep 2	Rep 3	Average	Standard deviation		Rep 1	Rep 2	Rep 3	Average	Standard deviation		Rep 1	Rep 2	Rep 3	Average	Standard deviation		Rep 1	Rep 2	Rep 3	Average	Standard deviation
0	0.05	0.05	0.05	0.05	8.49837e-18		0.05	0.05	0.05	0.05	8.49837e-18		0.05	0.05	0.05	0.05	8.49837e-18		0.05	0.05	0.05	0.05	8.49837e-18		0.05	0.05	0.05	0.05	8.49837e-18		0.05	0.05	0.05	0.05	8.49837e-18
3	0.22	0.22	0.2	0.213333	0.011547		0.2	0.2	0.18	0.193333	0.011547		0.2	0.22	0.18	0.2	0.02		0.18	0.18	0.22	0.193333	0.023094		0.2	0.18	0.18	0.186667	0.011547		0.18	0.18	0.16	0.173333	0.011547
6	0.4	0.4	0.38	0.393333	0.011547		0.38	0.38	0.36	0.373333	0.011547		0.42	0.42	0.38	0.406667	0.023094		0.4	0.42	0.38	0.4	0.02		0.36	0.38	0.4	0.38	0.02		0.38	0.38	0.4	0.386667	0.011547
9	0.52	0.52	0.5	0.513333	0.011547		0.5	0.5	0.48	0.493333	0.011547		0.54	0.54	0.5	0.526667	0.023094		0.56	0.56	0.52	0.546667	0.023094		0.5	0.5	0.52	0.506667	0.011547		0.48	0.48	0.52	0.493333	0.023094
12	0.66	0.66	0.68	0.666667	0.011547		0.64	0.62	0.64	0.633333	0.011547		0.68	0.68	0.66	0.673333	0.011547		0.7	0.72	0.68	0.7	0.02		0.64	0.64	0.66	0.646667	0.011547		0.64	0.64	0.66	0.646667	0.011547
Fig. 2G	OD600
	DMSO						C6						JSF-4271						JSF-4297						JSF-4298						JSF-4300
Time (days)	Rep 1	Rep 2	Rep 3	Average	Standard deviation		Rep 1	Rep 2	Rep 3	Average	Standard deviation		Rep 1	Rep 2	Rep 3	Average	Standard deviation		Rep 1	Rep 2	Rep 3	Average	Standard deviation		Rep 1	Rep 2	Rep 3	Average	Standard deviation		Rep 1	Rep 2	Rep 3	Average	Standard deviation
0	0.05	0.05	0.05	0.05	8.49837e-18		0.05	0.05	0.05	0.05	8.49837e-18		0.05	0.05	0.05	0.05	8.49837e-18		0.05	0.05	0.05	0.05	8.49837e-18		0.05	0.05	0.05	0.05	8.49837e-18		0.05	0.05	0.05	0.05	8.49837e-18
3	0.1	0.1	0.08	0.0933333	0.011547		0.06	0.06	0.06	0.06	0		0.1	0.1	0.1	0.1	1.69967e-17		0.1	0.1	0.08	0.0933333	0.011547		0.06	0.06	0.06	0.06	0		0.06	0.06	0.06	0.06	0
6	0.3	0.3	0.32	0.306667	0.011547		0.1	0.1	0.08	0.0933333	0.011547		0.3	0.3	0.24	0.28	0.034641		0.32	0.32	0.3	0.313333	0.011547		0.08	0.1	0.1	0.0933333	0.011547		0.1	0.1	0.08	0.0933333	0.011547
9	0.42	0.42	0.44	0.426667	0.011547		0.12	0.1	0.14	0.12	0.02		0.46	0.46	0.42	0.446667	0.023094		0.46	0.46	0.44	0.453333	0.011547		0.14	0.14	0.12	0.133333	0.011547		0.14	0.12	0.14	0.133333	0.011547
12	0.52	0.54	0.56	0.54	0.02		0.14	0.14	0.18	0.153333	0.023094		0.52	0.5	0.54	0.52	0.02		0.48	0.5	0.52	0.5	0.02		0.16	0.14	0.16	0.153333	0.011547		0.16	0.14	0.18	0.16	0.02
Fig, 2H	Mean GFP fluorescence
	7H9						7H9, 250 mM NaCl						cholesterol						cholesterol, 250 mM NaCl
Time (days)	Rep 1	Rep 2	Rep 3	Average	Standard deviation		Rep 1	Rep 2	Rep 3	Average	Standard deviation		Rep 1	Rep 2	Rep 3	Average	Standard deviation		Rep 1	Rep 2	Rep 3	Average	Standard deviation
0	72.4	75.4	72.6	73.4667	1.6773		72.4	75.4	72.6	73.4667	1.6773		72.4	75.4	72.6	73.4667	1.6773		72.4	75.4	72.6	73.4667	1.6773
3	106	110	122	112.667	8.32666		356	327	330	337.667	15.9478		151	154	152	152.333	1.52753		675	703	709	695.667	18.1475
6	125	109	90.1	108.033	17.4701		458	357	426	413.667	51.6172		183	150	187	173.333	20.306		1065	1049	1034	1049.33	15.5027
9	105	96.3	101	100.767	4.35469		481	515	496	497.333	17.0392		161	139	151	150.333	11.0151		1058	1094	1039	1063.67	27.9344
12	125	105	114	114.667	10.0167		687	706	651	681.333	27.9344		124	106	105	111.667	10.6927		967	977	979	974.333	6.4291
Fig. 2I	Fold induction
	7H9, 250 mM NaCl						Cholesterol						Cholesterol, 250 mM NaCl
Gene	Rep 1	Rep 2	Rep 3	Average	Standard deviation		Rep 1	Rep 2	Rep 3	Average	Standard deviation		Rep 1	Rep 2	Rep 3	Average	Standard deviation
rv0516c	2.84216	3.13008	2.62477	2.86567	0.253477		1.32058	1.52361	1.36051	1.40156	0.107564		6.48758	5.03291	6.75552	6.092	0.926935
rv1403c	3.40289	3.20866	2.99972	3.20376	0.201627		1.29414	1.28995	1.43066	1.33825	0.0800557		5.33911	5.03871	5.14344	5.17375	0.152479
rv1405c	27.8012	27.5883	26.1682	27.1859	0.88775		1.27215	1.03992	1.12888	1.14699	0.117169		38.1177	37.1323	37.5546	37.6015	0.494351
rv1705c	3.54846	3.42838	3.19046	3.3891	0.182202		1.11021	1.16626	1.146	1.14082	0.0283802		2.4684	2.50381	2.26964	2.41395	0.126221
rpfD	5.1171	5.03671	5.08217	5.07866	0.0403121		1.34674	1.1895	1.17101	1.23575	0.0965632		13.4608	11.632	12.004	12.3656	0.966541
rv2390c	6.00883	5.41483	5.01202	5.47856	0.501452		1.34919	1.39158	1.34603	1.36227	0.025434		9.77769	10.0282	8.82606	9.54398	0.634227
rv3746c	2.57096	2.44965	2.32651	2.44904	0.122226		1.28087	1.32258	1.42216	1.34187	0.0725915		5.41876	5.7335	5.36057	5.50427	0.200633

## Sheet: Fig 3
Figure 3. C6 accumulates in Mtb and host macrophages.
Fig. 3A	pmol/106 cells
	C6						JSF-4297
Drug concentration (µM)	Rep 1	Rep 2	Rep 3	Average	Standard deviation		Rep 1	Rep 2	Rep 3	Average	Standard deviation
0	0	0	0	0	0		0	0	0	0	0
2.5	8.67991	7.46879	6.66103	7.60324	1.01614		5.32194	5.27196	3.95212	4.84867	0.776838
10	17.4663	20.434	16.5588	18.153	2.02684		18.7635	12.213	-	15.4883	4.63187
20	42.2138	41.4954	42.3941	42.0344	0.475443		22.0873	24.9891	23.9873	23.6879	1.4739
Fig. 3B	pmol/106 cells
	C6						JSF-4297
Drug concentration (µM)	Rep 1	Rep 2	Rep 3	Average	Standard deviation		Rep 1	Rep 2	Rep 3	Average	Standard deviation
0	0	0	0	0	0		0	0	0	0	0
2.5	6.95189	7.44281	5.38953	6.59474	1.07222		7.35155	8.13735	7.00126	7.49672	0.581792
10	15.5263	11.877	10.7352	12.7128	2.50254		12.9806	13.333	14.8856	13.733	1.01356
20	28.6052	23.8711	28.0546	26.8436	2.58895		20.2337	27.4706	17.0445	21.5829	5.34242
Fig. 3C	pmol/106 cells
	Control						High [Cl-]
Drug concentration (µM)	Rep 1	Rep 2	Rep 3	Average	Standard deviation		Rep 1	Rep 2	Rep 3	Average	Standard deviation
0	0	0	0	0	0		0	0	0	0	0
2.5	8.67991	7.46879	6.66103	7.60324	1.01614		6.95189	7.44281	5.38953	6.59474	1.07222
10	17.4663	20.434	16.5588	18.153	2.02684		15.5263	11.877	10.7352	12.7128	2.50254
20	42.2138	41.4954	42.3941	42.0344	0.475443		28.6052	23.8711	28.0546	26.8436	2.58895
Fig. 3D	pmol/106 cells
	Control						High [Cl-]
Drug concentration (µM)	Rep 1	Rep 2	Rep 3	Average	Standard deviation		Rep 1	Rep 2	Rep 3	Average	Standard deviation
0	0	0	0	0	0		0	0	0	0	0
2.5	5.32194	5.27196	3.95212	4.84867	0.776838		7.35155	8.13735	7.00126	7.49672	0.581792
10	18.7635	12.213	-	15.4883	4.63187		12.9806	13.333	14.8856	13.733	1.01356
20	22.0873	24.9891	23.9873	23.6879	1.4739		20.2337	27.4706	17.0445	21.5829	5.34242
Fig. 3E	nmol/106 cells
	Drug concentration (µM)
	0	10	30	60
Rep 1	0	11.8759	48.8726	106.89
Rep 2	0	11.6577	30.9661	64.2201
Rep 3	0	11.4512	44.9521	84.2213
Average	0	11.6616	41.5969	85.1105
Standard deviation	0	0.212382	9.41295	21.349
Fig. 3F	nmol/106 cells
	C6						JSF-4297
	Rep 1	Rep 2	Rep 3	Average	Standard deviation		Rep 1	Rep 2	Rep 3	Average	Standard deviation
Experiment 1 - J774	9.5	8.7	10.3	9.5	0.8		0	0	0	0	0
Experiment 2 - J774	11.6	9.8	10.9	10.7667	0.907377		0	0	0	0	0
Experiment 3 - J774	9.5	10.5	8.9	9.63333	0.80829		0	0	0	0	0
Experiment 1 - Mtb-infected J774	29.7732	38.4478	35.0257	34.4156	4.36935		0.00734063	0.00648566	0.00648566	0.00677065	0.000493618
Experiment 2 - Mtb-infected J774	22.0983	20.9603	-	21.5293	0.804723		0.00262734	0.0123319	0.00690343	0.00728755	0.00486365
Experiment 3 - Mtb-infected J774	11.7166	12.0112	11.9153	11.881	0.150234		0.0300097	0.048	-	0.0390049	0.0127211

## Sheet: Fig 4
Figure 4. C6 inhibits Mtb growth in vivo.
Fig. 4A	CFU/ml
	pre-treatment	mock	C6
	2 weeks	4 weeks
	298000	39400000	1920000
	224000	33600000	1820000
	1840000	7800000	13560000
	486000	30400000	5260000
	360000	120000000	1940000
	720000	2460000	7340000
	620000	13000000	338000
		57600000	3180000
		19800000
		3380000
Fig. 4C	CFU/ml
	pre-treatment	mock	C6	mock	C6
	6 weeks	8 weeks		10 weeks
	1520000	20000000	38000	76000	338000
	120000000	280000	860000	5600000	29000
	20200000	11800000	9200000	760000	2660
	740000	1940000	3340000	100000000	228000
	440000	17800000	4100000	138000	188000
	67800000	8600000	2340000	13000000	43000000
	2200000	120000	68000	9200000	112000
	4660000	2840000	304000	16400000	17800000
	204000	2340000	270000000	112000	926000
	4560000	11400000	3980000	700000	42800000
		600000	234000	34000000	132000
		182000	64000	1220000	118000
		32400000	21800	116000	720000
			62000

## Sheet: Fig S1
Figure S1. Monomeric Kusabira Orange (mKO)-expressing Mtb strain has good dynamic and linear range.
	CFUs
OD600	Rep 1	Rep 2	Rep 3	Average	Standard deviation
0.00048828	80400	87400	78800	82200	4573.84
0.00097656	174000	182000	190000	182000	8000
0.00195313	366000	318000	270000	318000	48000
0.00390625	832000	780000	846000	819333	34775.5
0.0078125	1480000	1760000	2100000	1780000	310483
0.015625	4000000	2960000	3740000	3.56667e+06	541233
0.03125	6960000	7120000	6960000	7.01333e+06	92376
0.0625	12800000	11200000	14600000	1.28667e+07	1.70098e+06
0.125	29200000	30000000	31200000	3.01333e+07	1.00664e+06
0.25	69600000	65400000	64600000	6.65333e+07	2.68576e+06
0.5	124000000	124000000	154000000	134000000	1.73205e+07
1	294000000	296000000	214000000	268000000	4.67761e+07
	mKO
OD600	Rep 1	Rep 2	Rep 3	Average	Standard deviation
0.00048828	265	297	294	285.333	17.673
0.00097656	323	323	316	320.667	4.04145
0.00195313	327	323	355	335	17.4356
0.00390625	420	364	420	401.333	32.3316
0.0078125	489	487	488	488	1
0.015625	680	667	723	690	29.3087
0.03125	1086	1152	1167	1135	43.0929
0.0625	1860	1905	1922	1895.67	32.0364
0.125	3594	3630	3539	3587.67	45.8294
0.25	6836	6896	6689	6807	106.504
0.5	12652	13222	13051	12975	292.501
1	23500	23214	23148	23287.3	187.108

## Sheet: Fig S2
Figure S2. C6 does not alter phagosome maturation characteristics independent of infection.
Fig. S2A	490 nm/450 nm
	DMSO								C6								Beads only, no cells
Time (minutes)	Rep 1	Rep 2	Rep 3	Rep 4	Rep 5	Average	Standard deviation		Rep 1	Rep 2	Rep 3	Rep 4	Rep 5	Average	Standard deviation		Rep 1	Rep 2	Rep 3	Rep 4	Rep 5	Average	Standard deviation
0	4.88675	4.96645	4.91846	4.92625	4.96249	4.93208	0.0330947		4.62816	4.89724	4.89131	4.95816	4.91367	4.85771	0.130963		4.70639	4.99485	4.8849	4.74591	4.89001	4.84441	0.117371
2	5.12584	5.09599	4.89036	4.91409	4.90954	4.98716	0.113809		5.0783	4.9719	4.92159	4.85691	4.82298	4.93034	0.100766		4.84823	4.93162	4.8757	4.76766	4.72711	4.83007	0.0824939
4	4.78065	4.92114	4.93136	4.93735	4.92012	4.89812	0.0660634		4.99918	4.79741	4.94686	4.83582	4.83406	4.88267	0.08591		4.82793	4.9376	4.8455	4.72337	4.70034	4.80695	0.0966296
6	4.71611	4.75215	4.84037	4.87357	4.8586	4.80816	0.0697702		4.86745	4.9284	4.8623	4.89527	4.85128	4.88094	0.0310901		4.84506	4.9863	4.72905	4.76436	4.75481	4.81591	0.104664
8	4.59002	4.71727	4.80026	4.82875	4.80992	4.74924	0.0987181		4.8066	4.80257	4.86396	4.81506	4.7957	4.81678	0.0272896		4.78413	4.93607	4.6997	4.72557	4.8367	4.79644	0.094405
10	4.4952	4.65751	4.68807	4.75531	4.64407	4.64803	0.0956214		4.76426	4.78332	4.78562	4.80989	4.72747	4.77411	0.0307007		4.89783	4.95374	4.62474	4.7562	4.7952	4.80554	0.12817
12	4.29721	4.51241	4.51391	4.57353	4.47485	4.47438	0.105157		4.47792	4.5604	4.6849	4.64734	4.52482	4.57908	0.0857078		4.79775	4.95121	4.69734	4.72727	4.85055	4.80482	0.101411
14	3.981	4.33175	4.3085	4.34452	4.1998	4.23311	0.152064		4.23426	4.45001	4.49175	4.49654	4.30334	4.39518	0.119305		4.80542	4.98299	4.68667	4.75863	4.8496	4.81666	0.110838
16	3.70387	4.05375	4.06611	4.17586	3.94252	3.98842	0.179242		3.89448	4.18186	4.21389	4.29642	4.02895	4.12312	0.160364		4.83245	4.98921	4.64512	4.76534	4.81107	4.80864	0.12429
18	3.44367	3.76632	3.83315	3.91518	3.70788	3.73324	0.179355		3.69168	3.91427	3.99121	4.05513	3.79637	3.88973	0.146796		4.89886	4.97875	4.70503	4.83805	4.86719	4.85757	0.100164
20	3.21134	3.56021	3.58077	3.7365	3.45269	3.5083	0.194489		3.47733	3.66066	3.70702	3.80282	3.55695	3.64096	0.127261		4.82539	4.95029	4.66735	4.8497	4.86875	4.8323	0.103452
22	2.95449	3.29514	3.34376	3.5412	3.2609	3.2791	0.211446		3.29175	3.44347	3.45541	3.57025	3.31947	3.41607	0.112757		4.8697	4.96608	4.76769	4.84225	4.89005	4.86715	0.0721654
24	2.79076	3.08379	3.10984	3.31889	3.0655	3.07376	0.188181		3.06457	3.1867	3.24235	3.38902	3.08652	3.19383	0.13108		4.85699	5.00552	4.78553	4.84112	4.89325	4.87648	0.0819044
26	2.65002	2.91227	2.94911	3.13583	2.86108	2.90166	0.174764		2.89525	3.00372	3.05225	3.16908	2.94078	3.01222	0.106143		4.83193	4.97587	4.82288	4.85965	4.92674	4.88341	0.0657752
28	2.57092	2.76256	2.79292	2.98012	2.73303	2.76791	0.146379		2.7626	2.85172	2.90392	3.02332	2.80306	2.86892	0.101247		4.88001	4.99384	4.78376	4.85274	4.87476	4.87702	0.075741
30	2.49885	2.63986	2.69382	2.84398	2.6287	2.66104	0.124842		2.67943	2.71852	2.76197	2.85871	2.65054	2.73383	0.081422		4.89498	4.99258	4.81691	4.87776	4.89157	4.89476	0.0631032
32	2.40392	2.54543	2.57332	2.71446	2.53787	2.555	0.110649		2.58132	2.58777	2.62304	2.73267	2.5744	2.61984	0.0657981		4.85219	5.02176	4.82259	4.90367	4.9168	4.9034	0.0763899
34	2.35136	2.46951	2.51935	2.64583	2.46185	2.48958	0.106743		2.5507	2.50605	2.55561	2.64379	2.50628	2.55249	0.0562152		4.87127	4.97587	4.84339	4.91625	4.90052	4.90146	0.0500996
36	2.333	2.43457	2.46029	2.58198	2.44101	2.45017	0.0887851		2.49934	2.48254	2.49289	2.57462	2.447	2.49928	0.0467168		4.90253	5.00254	4.82402	4.90648	4.90111	4.90734	0.0633791
38	2.32576	2.40168	2.43415	2.49916	2.39879	2.41191	0.0628624		2.45201	2.41072	2.45796	2.4978	2.4066	2.44502	0.0375977		4.91587	4.9816	4.85126	4.88927	4.99175	4.92595	0.060109
40	2.29054	2.37734	2.38551	2.4763	2.35289	2.37652	0.0670617		2.44249	2.36881	2.38029	2.4986	2.40642	2.41932	0.052591		4.90218	5.04663	4.9114	4.87256	4.9039	4.92733	0.068312
42	2.26832	2.33847	2.34367	2.44042	2.34342	2.34686	0.0612661		2.42738	2.36368	2.3783	2.43383	2.34582	2.3898	0.039051		4.9531	5.00804	4.88959	4.8564	4.88723	4.91887	0.0610009
44	2.303	2.33046	2.33225	2.40409	2.31069	2.3361	0.0400325		2.4128	2.31853	2.33678	2.40452	2.35489	2.3655	0.0415439		4.93008	5.00508	4.89865	4.95577	4.94341	4.9466	0.0390087
46	2.25859	2.31904	2.33967	2.38673	2.30655	2.32212	0.0468264		2.40474	2.29489	2.31866	2.38806	2.34989	2.35125	0.0459794		4.88595	5.0235	4.83935	4.875	4.92328	4.90942	0.0704479
48	2.26027	2.31148	2.32636	2.38386	2.32495	2.32138	0.0440837		2.43973	2.30897	2.30479	2.37354	2.32071	2.34955	0.0574246		4.91429	5.03689	4.91246	4.91408	4.91197	4.93794	0.0553239
50	2.26254	2.29909	2.30924	2.37553	2.29673	2.30863	0.0413317		2.39063	2.32099	2.31885	2.38436	2.33886	2.35074	0.0345124		4.90463	5.0485	4.84718	4.90476	4.92681	4.92638	0.0743744
52	2.25706	2.32984	2.3124	2.36138	2.30371	2.31288	0.0382101		2.39771	2.31117	2.30269	2.36941	2.33039	2.34227	0.0402647		4.93112	5.03181	4.83195	4.94852	4.90813	4.9303	0.0721106
54	2.26202	2.32423	2.30545	2.33707	2.3039	2.30654	0.0284393		2.39452	2.29652	2.31397	2.36076	2.34491	2.34214	0.0386386		4.91429	5.03599	4.83368	4.90913	4.91852	4.92232	0.0725097
56	2.28829	2.3369	2.32627	2.3528	2.30258	2.32137	0.025983		2.40909	2.29933	2.31121	2.33407	2.31592	2.33393	0.0438368		4.90985	5.00105	4.85495	4.91172	4.94846	4.92521	0.0539598
58	2.27558	2.3412	2.30961	2.33305	2.32652	2.31719	0.0259978		2.38371	2.30279	2.29464	2.36447	2.33734	2.33659	0.0384053		4.96322	5.01449	4.8582	4.88905	4.93557	4.93211	0.0614065
60	2.2871	2.34023	2.33293	2.3719	2.33055	2.33254	0.0303212		2.39565	2.30962	2.29671	2.37413	2.3199	2.3392	0.0431852		4.95424	5.02568	4.84403	4.90624	4.90404	4.92685	0.0676798
62	2.3	2.35144	2.35173	2.34763	2.35033	2.34023	0.0225453		2.41564	2.33127	2.32293	2.34859	2.35087	2.35386	0.0364715		4.92313	4.98888	4.92792	4.96105	4.9626	4.95272	0.0272287
64	2.30519	2.35807	2.35662	2.36225	2.36501	2.34943	0.0249544		2.40838	2.30238	2.33179	2.37207	2.3306	2.34904	0.0414307		4.94468	5.01405	4.86326	4.85798	4.96826	4.92964	0.0677936
66	2.30351	2.37569	2.36761	2.36595	2.34059	2.35067	0.0294623		2.40788	2.32881	2.30694	2.35764	2.35329	2.35091	0.0378072		4.92475	5.0301	4.89967	4.94066	4.99612	4.95826	0.0535253
68	2.30585	2.3957	2.36031	2.34413	2.36254	2.35371	0.0326605		2.44186	2.33251	2.30509	2.3735	2.33475	2.35754	0.0530597		4.89283	5.04439	4.90677	4.91069	4.98414	4.94776	0.064676
70	2.31734	2.38338	2.36129	2.3625	2.37349	2.3596	0.0252767		2.39301	2.34898	2.32956	2.38247	2.35446	2.36169	0.025782		4.92459	5.01767	4.85819	4.92116	4.91523	4.92737	0.0573008
72	2.34262	2.41809	2.39574	2.37571	2.36528	2.37949	0.0288523		2.41688	2.3579	2.31816	2.35279	2.37016	2.36318	0.0356914		4.98812	5.03412	4.863	4.91951	4.99067	4.95909	0.067581
74	2.33729	2.40941	2.40931	2.39018	2.39315	2.38787	0.0296442		2.44721	2.3657	2.32642	2.38352	2.36766	2.3781	0.0439852		4.96182	5.04708	4.91749	4.98781	4.96169	4.97518	0.0474801
76	2.3215	2.39479	2.40113	2.36369	2.38048	2.37232	0.0318543		2.45673	2.36618	2.34827	2.38239	2.35292	2.3813	0.0442027		4.92587	5.05455	4.95868	4.93791	4.9593	4.96726	0.0508194
78	2.34461	2.42317	2.4092	2.38349	2.39853	2.3918	0.0301176		2.42492	2.36693	2.34835	2.39392	2.36425	2.37968	0.0301329		4.94609	5.03208	4.90946	4.97602	4.95999	4.96473	0.0449668
80	2.33883	2.41855	2.42572	2.38753	2.39363	2.39285	0.0342364		2.4408	2.37946	2.34763	2.40105	2.39195	2.39218	0.0338702		4.93054	5.05236	4.8748	4.92758	4.9566	4.94838	0.0652762
82	2.36	2.44559	2.43147	2.42033	2.42584	2.41665	0.0330318		2.45833	2.37384	2.35007	2.37452	2.37721	2.38679	0.0414639		4.91578	5.04111	4.95883	4.90087	4.96159	4.95564	0.0546346
84	2.34435	2.45482	2.44395	2.4151	2.41105	2.41385	0.0430794		2.46796	2.36063	2.33913	2.3956	2.38299	2.38926	0.0490061		4.94724	5.03358	4.93246	4.9465	4.97954	4.96786	0.0405888
86	2.34943	2.44994	2.44167	2.40063	2.42508	2.41335	0.0403942		2.46084	2.38011	2.37449	2.38485	2.39695	2.39945	0.0353037		4.92769	5.04407	4.92886	4.98458	4.96973	4.97099	0.0478972
88	2.35682	2.45485	2.44516	2.40924	2.44543	2.4223	0.0405464		2.48868	2.40113	2.37722	2.38912	2.41629	2.41449	0.0439263		4.95289	4.99958	4.86424	4.94229	4.9675	4.9453	0.0501901
90	2.36128	2.4693	2.45551	2.41196	2.4384	2.42729	0.0426558		2.46753	2.40948	2.35165	2.40441	2.42183	2.41098	0.0414752		4.93912	5.03405	4.91442	4.90916	5.00512	4.96037	0.0561611
92	2.37443	2.49348	2.46751	2.43486	2.46205	2.44647	0.0453355		2.45799	2.41687	2.38231	2.45925	2.42056	2.4274	0.0321741		4.942	5.0505	4.91958	4.93183	4.96759	4.9623	0.0523777
94	2.3828	2.49703	2.49133	2.44897	2.435	2.45103	0.0465214		2.49029	2.40438	2.37316	2.43543	2.42624	2.4259	0.0432472		4.99346	5.06508	4.8611	4.92821	4.93287	4.95614	0.0768353
96	2.39105	2.50672	2.47984	2.45949	2.43129	2.45368	0.0445982		2.43131	2.43031	2.39877	2.44747	2.42052	2.42567	0.0178812		4.95616	5.03524	4.95571	4.94686	4.91933	4.96266	0.0432622
98	2.37859	2.50034	2.4679	2.44797	2.4598	2.45092	0.0448601		2.49913	2.42573	2.38478	2.45427	2.42452	2.43769	0.0423262		4.95927	5.05549	4.95045	4.92172	4.95073	4.96753	0.0511797
100	2.38207	2.50225	2.49487	2.47115	2.47151	2.46437	0.0480527		2.50929	2.44902	2.40703	2.43853	2.43268	2.44731	0.0379395		4.95329	5.0146	4.91129	4.95273	4.97442	4.96126	0.0375881
102	2.40339	2.52348	2.49215	2.47808	2.48872	2.47717	0.0445722		2.47276	2.45537	2.43465	2.463	2.43379	2.45191	0.0172902		4.98635	5.01708	4.88818	4.96299	4.96016	4.96295	0.0476358
104	2.39889	2.52367	2.51125	2.47101	2.5114	2.48324	0.0511773		2.48824	2.4482	2.40308	2.46442	2.4607	2.45293	0.0314119		4.99039	5.03947	4.88965	4.97248	4.98476	4.97535	0.0542677
106	2.41352	2.53512	2.51415	2.47836	2.49786	2.4878	0.0464766		2.51123	2.46128	2.42609	2.46407	2.44304	2.46114	0.0319113		4.95191	5.03644	4.93947	4.96157	4.98636	4.97515	0.0383417
108	2.41986	2.57581	2.52514	2.4718	2.51387	2.5013	0.0586949		2.54349	2.45759	2.40816	2.47619	2.45754	2.46859	0.0488928		5.00447	5.0316	4.93561	4.93923	5.00158	4.9825	0.0428025
110	2.41507	2.55604	2.5493	2.48595	2.52811	2.50689	0.0581667		2.50151	2.479	2.41077	2.4971	2.46184	2.47004	0.0366856		4.94669	5.04247	4.88624	4.98696	4.97108	4.96669	0.0571091
112	2.44586	2.56611	2.54681	2.49175	2.5197	2.51405	0.0473363		2.51558	2.46865	2.45411	2.47473	2.48157	2.47893	0.0228552		4.98701	5.0686	4.92014	4.96654	4.97141	4.98274	0.0540838
114	2.44133	2.55531	2.54538	2.49696	2.52879	2.51355	0.0460429		2.48641	2.48282	2.43175	2.48509	2.48903	2.47502	0.0242931		4.95395	5.05898	4.9332	4.99132	4.99211	4.98591	0.0479776
116	2.41938	2.58415	2.5391	2.50408	2.514	2.51214	0.0603855		2.53843	2.48847	2.43675	2.49435	2.4673	2.48506	0.0374001		4.96372	5.07088	4.92452	4.93625	5.01234	4.98154	0.060311
118	2.42507	2.56312	2.58382	2.51665	2.51934	2.5216	0.0611211		2.5451	2.49118	2.45041	2.49427	2.48767	2.49373	0.0337612		5.00617	5.06671	4.93317	4.98707	5.02654	5.00393	0.049366
120	2.41556	2.58279	2.57604	2.51025	2.53868	2.52466	0.0676835		2.5316	2.48366	2.47287	2.50453	2.46528	2.49159	0.0268023		4.9667	5.10419	4.96756	4.93603	5.03573	5.00204	0.0677577
Fig. S2B	DQ-BSA/AF594
	DMSO						C6							Beads only, no cells
Time (minutes)	Rep 1	Rep 2	Rep 3	Average	Standard deviation		Rep 1	Rep 2	Rep 3	Rep 4	Average	Standard deviation		Rep 1	Rep 2	Rep 3	Rep 4	Average	Standard deviation
0	0.144319	0.15427	0.143716	0.147435	0.00592675		0.134731	0.142443	0.134619	0.139998	0.137948	0.0039088		0.127355	0.128017	0.131227	0.146776	0.133344	0.00911305
2	0.149574	0.149674	0.140937	0.146728	0.00501546		0.127456	0.134947	0.12804	0.134971	0.131354	0.0041704		0.134406	0.12257	0.126373	0.145266	0.132154	0.0100378
4	0.143198	0.154763	0.142162	0.146708	0.0069958		0.135868	0.142401	0.131833	0.141249	0.137838	0.0049125		0.135449	0.126938	0.132828	0.150742	0.136489	0.0101467
6	0.146601	0.159015	0.14623	0.150615	0.00727685		0.13976	0.139519	0.134361	0.14343	0.139267	0.00372861		0.135528	0.12183	0.133434	0.153531	0.136081	0.0131009
8	0.150636	0.158349	0.144673	0.151219	0.00685688		0.142841	0.144655	0.131728	0.139112	0.139584	0.00572284		0.135505	0.121077	0.134132	0.154012	0.136181	0.0135493
10	0.147044	0.159649	0.155388	0.154027	0.00641166		0.144991	0.142245	0.133162	0.145951	0.141587	0.00583255		0.134482	0.124424	0.13222	0.153282	0.136102	0.012237
12	0.151914	0.159106	0.151951	0.154324	0.0041417		0.141462	0.142807	0.131339	0.144346	0.139989	0.0058853		0.135645	0.125613	0.136547	0.155895	0.138425	0.0126569
14	0.157683	0.164721	0.151947	0.158117	0.00639783		0.145735	0.142155	0.1412	0.146144	0.143808	0.00249701		0.14081	0.122093	0.134115	0.157713	0.138682	0.0148632
16	0.153565	0.163543	0.155793	0.157634	0.00523751		0.15043	0.147563	0.140405	0.145656	0.146013	0.00422231		0.137965	0.126751	0.135601	0.151375	0.137923	0.0101845
18	0.162173	0.170314	0.159731	0.164072	0.00554118		0.153892	0.153644	0.143393	0.152018	0.150737	0.00496601		0.133009	0.126171	0.13609	0.154306	0.137394	0.0120123
20	0.174097	0.184688	0.172767	0.177184	0.00653295		0.155747	0.158441	0.146808	0.154387	0.153846	0.00498489		0.132275	0.127766	0.138629	0.153206	0.137969	0.0110922
22	0.180655	0.193943	0.184446	0.186348	0.00684496		0.169272	0.163713	0.155144	0.164706	0.163209	0.00589644		0.135862	0.12782	0.135186	0.15025	0.137279	0.00938278
24	0.202546	0.226336	0.226765	0.218549	0.0138608		0.180036	0.185674	0.171946	0.177979	0.178909	0.0056685		0.137499	0.127184	0.140433	0.155413	0.140132	0.0116644
26	0.249482	0.27617	0.269515	0.265056	0.013892		0.211309	0.204974	0.194366	0.206384	0.204258	0.00713198		0.140564	0.122661	0.138	0.157026	0.139563	0.0140721
28	0.310469	0.347747	0.342296	0.333504	0.0201339		0.244561	0.24771	0.233948	0.250588	0.244202	0.00726571		0.134539	0.126696	0.137294	0.157763	0.139073	0.0132444
30	0.398764	0.440769	0.427282	0.422272	0.021446		0.289967	0.311028	0.285731	0.313909	0.300159	0.0143672		0.140622	0.126208	0.137086	0.156082	0.139999	0.0123523
32	0.534176	0.572139	0.534376	0.546897	0.0218603		0.353172	0.395457	0.360302	0.39792	0.376713	0.023271		0.133186	0.125432	0.137939	0.153583	0.137535	0.0118758
34	0.689045	0.703474	0.650125	0.680882	0.0275956		0.435444	0.493265	0.466559	0.510049	0.476329	0.0326133		0.132494	0.12972	0.136986	0.157867	0.139267	0.0127564
36	0.865244	0.87089	0.775489	0.837208	0.0535244		0.534566	0.632763	0.599235	0.639164	0.601432	0.0478929		0.136237	0.12606	0.135619	0.155669	0.138396	0.0124219
38	1.087	1.0504	0.92579	1.02106	0.0845133		0.6519	0.769448	0.743828	0.767723	0.733224	0.055463		0.134622	0.128221	0.139439	0.153766	0.139012	0.0108563
40	1.29015	1.22795	1.09004	1.20272	0.102414		0.767835	0.960987	0.892249	0.951066	0.893034	0.0888083		0.13871	0.126762	0.138789	0.15284	0.139275	0.0106635
42	1.522	1.40869	1.26705	1.39925	0.127735		0.918758	1.13509	1.07836	1.10721	1.05985	0.0968726		0.133622	0.125314	0.137908	0.154386	0.137807	0.0122267
44	1.75624	1.60181	1.44716	1.60174	0.15454		1.05953	1.32076	1.26909	1.30165	1.23776	0.120717		0.138209	0.127551	0.135332	0.155254	0.139086	0.0116808
46	1.98654	1.78315	1.61432	1.79467	0.186377		1.23418	1.54092	1.45721	1.48182	1.42853	0.134247		0.140625	0.124563	0.140446	0.155807	0.14036	0.012757
48	2.23819	1.99855	1.76918	2.00197	0.234524		1.37201	1.74059	1.6841	1.70054	1.62431	0.169864		0.13323	0.126706	0.140203	0.156324	0.139116	0.0127274
50	2.43064	2.17185	1.97053	2.19101	0.230652		1.56786	1.95332	1.91345	1.90824	1.83572	0.179702		0.137916	0.125025	0.139348	0.159401	0.140422	0.0141975
52	2.66581	2.34606	2.13719	2.38302	0.266238		1.75827	2.15958	2.05513	2.06267	2.00891	0.173735		0.137033	0.131284	0.136364	0.158749	0.140857	0.0122008
54	2.82768	2.58566	2.31302	2.57545	0.257482		1.91327	2.37089	2.27199	2.29237	2.21213	0.203752		0.135165	0.131005	0.138947	0.155112	0.140057	0.0105477
56	3.03921	2.79553	2.46353	2.76609	0.288963		2.0911	2.58369	2.42942	2.44866	2.38822	0.209637		0.135676	0.125287	0.137145	0.159073	0.139295	0.0142021
58	3.25951	2.94565	2.64108	2.94875	0.309229		2.26482	2.77667	2.63646	2.64685	2.5812	0.220352		0.139354	0.127208	0.136876	0.159326	0.140691	0.0134832
60	3.45201	3.0998	2.81679	3.12287	0.318238		2.42955	2.91399	2.80608	2.85381	2.75086	0.21871		0.139092	0.127052	0.133017	0.156205	0.138842	0.0125759
62	3.58707	3.25662	2.99524	3.27965	0.296585		2.62442	3.15189	2.99165	3.0053	2.94331	0.224632		0.136869	0.130636	0.136116	0.156082	0.139926	0.0111231
64	3.7756	3.47353	3.1313	3.46014	0.322356		2.77567	3.30991	3.14976	3.17077	3.10153	0.228566		0.139811	0.130935	0.139313	0.159198	0.142314	0.0119699
66	3.8968	3.62553	3.26055	3.59429	0.319276		2.92908	3.43933	3.32993	3.36884	3.26679	0.229652		0.140013	0.125751	0.135479	0.156151	0.139348	0.0126836
68	4.0971	3.82793	3.42911	3.78471	0.336086		3.07672	3.67663	3.4245	3.49123	3.41727	0.250838		0.133165	0.127275	0.136414	0.15968	0.139133	0.0142107
70	4.17936	3.98377	3.5527	3.90528	0.320621		3.23703	3.76397	3.60624	3.69589	3.57578	0.234889		0.140011	0.129187	0.140703	0.158668	0.142142	0.0122139
72	4.33283	4.13795	3.78205	4.08428	0.279287		3.41571	3.97571	3.72089	3.81194	3.73106	0.235191		0.13834	0.12845	0.133892	0.156649	0.139333	0.0122318
74	4.4733	4.26294	3.89276	4.20967	0.293912		3.5555	4.04791	3.92013	3.92199	3.86138	0.212512		0.137535	0.131441	0.134686	0.159165	0.140707	0.0125551
76	4.57715	4.43899	4.02069	4.34561	0.289748		3.66353	4.13952	4.05307	4.14798	4.00103	0.229048		0.140213	0.128844	0.133503	0.157156	0.139929	0.0123966
78	4.67575	4.57575	4.10287	4.45146	0.306001		3.81505	4.3069	4.17568	4.26852	4.14154	0.224518		0.140117	0.128197	0.138011	0.155596	0.14048	0.0113372
80	4.7815	4.66789	4.2692	4.57287	0.269044		3.90664	4.42194	4.2115	4.31263	4.21318	0.221689		0.138936	0.132	0.138668	0.156909	0.141628	0.0106803
82	4.8956	4.85459	4.3732	4.7078	0.290493		4.0452	4.59082	4.33659	4.46817	4.36019	0.234254		0.134898	0.130444	0.136777	0.156009	0.139532	0.0113012
84	5.05226	4.96113	4.4895	4.8343	0.302063		4.16483	4.64292	4.49267	4.65103	4.48786	0.227331		0.135815	0.132978	0.142889	0.159286	0.142742	0.0117905
86	5.13737	5.16029	4.55909	4.95225	0.340681		4.3095	4.71212	4.5581	4.72555	4.57632	0.193423		0.135186	0.128795	0.137593	0.157062	0.139659	0.0121812
88	5.2396	5.25949	4.67835	5.05915	0.329932		4.40734	4.89148	4.66296	4.8223	4.69602	0.214929		0.137521	0.128062	0.136803	0.157024	0.139853	0.0122283
90	5.3755	5.40509	4.8406	5.20706	0.317714		4.56143	4.97415	4.77687	4.98232	4.82369	0.198978		0.140321	0.126301	0.139657	0.158541	0.141205	0.0132397
92	5.40168	5.43404	4.90873	5.24815	0.29439		4.67634	5.11076	4.84737	5.04654	4.92025	0.197526		0.136777	0.129562	0.143354	0.159384	0.142269	0.0127243
94	5.47218	5.60725	5.02298	5.36747	0.305885		4.72032	5.17043	5.00364	5.12311	5.00437	0.201957		0.135682	0.132979	0.138581	0.161597	0.14221	0.0131259
96	5.61207	5.70126	5.08728	5.46687	0.331746		4.81813	5.24251	5.13359	5.24264	5.10922	0.20074		0.14007	0.13082	0.140166	0.155637	0.141673	0.0102896
98	5.72339	5.78125	5.22248	5.5757	0.307268		4.99421	5.36703	5.139	5.30832	5.20214	0.169001		0.140432	0.130933	0.138506	0.154673	0.141136	0.00991223
100	5.74664	5.93117	5.27462	5.65081	0.338605		5.03714	5.46984	5.32823	5.50669	5.33548	0.213251		0.140518	0.131461	0.138067	0.155878	0.141481	0.0103324
102	5.89575	6.04254	5.32938	5.75589	0.376588		5.11978	5.55608	5.33033	5.54376	5.38749	0.206383		0.132491	0.130678	0.141057	0.154818	0.139761	0.0110115
104	5.9513	6.18235	5.5779	5.90385	0.305003		5.33183	5.66241	5.45913	5.69046	5.53596	0.170716		0.133933	0.125936	0.139859	0.159784	0.139878	0.0144447
106	6.08897	6.22973	5.626	5.98157	0.315874		5.35874	5.70537	5.56712	5.73921	5.59261	0.172772		0.142393	0.130291	0.137974	0.155858	0.141629	0.0107233
108	6.10176	6.4119	5.66077	6.05814	0.377457		5.43745	5.83479	5.60161	5.7942	5.66701	0.183759		0.140584	0.12786	0.135675	0.158566	0.140671	0.0130296
110	6.1894	6.42817	5.75296	6.12351	0.342394		5.50785	5.91641	5.64082	5.8998	5.74122	0.200318		0.144073	0.131131	0.143488	0.161201	0.144973	0.0123557
112	6.24743	6.57782	5.90547	6.24357	0.336193		5.54393	5.9395	5.81565	5.9851	5.82105	0.19813		0.139241	0.131896	0.141178	0.161702	0.143504	0.0127738
114	6.46902	6.66328	6.00705	6.37978	0.337092		5.66728	5.97465	5.79474	6.11939	5.88901	0.198713		0.142045	0.133948	0.139826	0.163937	0.144939	0.0131179
116	6.46261	6.71025	6.02495	6.39927	0.347015		5.81351	6.0261	5.92998	6.10437	5.96849	0.125543		0.144325	0.125192	0.136925	0.159364	0.141451	0.0143058
118	6.47987	6.80252	6.08087	6.45442	0.361496		5.79781	6.21875	5.98902	6.2937	6.07482	0.225623		0.142841	0.131771	0.142344	0.158432	0.143847	0.0109819
120	6.6308	6.85576	6.2181	6.56822	0.323402		5.92173	6.35693	6.0429	6.3359	6.16436	0.216128		0.141231	0.12747	0.138564	0.163303	0.142642	0.0150077
122	6.56877	7.0653	6.32983	6.65463	0.375176		6.03699	6.32438	6.13251	6.37912	6.21825	0.160568		0.139384	0.131731	0.140583	0.158683	0.142595	0.0114197
124	6.80538	7.11008	6.40721	6.77422	0.352468		6.10763	6.38355	6.16267	6.46363	6.27937	0.171192		0.140094	0.131345	0.144461	0.161221	0.14428	0.0125416
126	6.68655	7.16246	6.48552	6.77818	0.347643		6.20338	6.42573	6.20088	6.52703	6.33925	0.163657		0.140709	0.130404	0.139595	0.16272	0.143357	0.0137098
128	6.84906	7.25384	6.50324	6.86871	0.375685		6.23086	6.58208	6.24591	6.56098	6.40496	0.19263		0.140107	0.129491	0.140751	0.156382	0.141683	0.0110767
130	6.8789	7.35601	6.50646	6.91379	0.425844		6.36158	6.51852	6.3739	6.69875	6.48819	0.157423		0.143486	0.128398	0.140637	0.16213	0.143663	0.013943
132	6.90238	7.41451	6.62077	6.97922	0.402409		6.48861	6.58626	6.4712	6.66872	6.5537	0.0918967		0.144685	0.129654	0.141837	0.157487	0.143415	0.0114233
134	7.04745	7.48878	6.68344	7.07322	0.40329		6.46245	6.68054	6.48373	6.81742	6.61103	0.169028		0.140097	0.127894	0.145302	0.155109	0.1421	0.0113328
136	7.10262	7.50319	6.74674	7.11752	0.378442		6.57523	6.71362	6.39981	6.89987	6.64713	0.211845		0.139079	0.132068	0.139108	0.156506	0.14169	0.0104176
138	7.1319	7.60378	6.81411	7.18327	0.397333		6.58513	6.78385	6.51614	6.87009	6.6888	0.165791		0.139577	0.129016	0.139772	0.158567	0.141733	0.0122965
140	7.23179	7.74446	6.88185	7.28603	0.43386		6.64653	6.868	6.65062	6.89196	6.76428	0.133968		0.142086	0.12744	0.140558	0.156668	0.141688	0.0119558
142	7.20378	7.86114	7.04623	7.37038	0.43225		6.66	6.91593	6.62859	7.0485	6.81325	0.202873		0.138555	0.129649	0.140955	0.158235	0.141848	0.0119585
144	7.18269	7.80572	6.96779	7.31873	0.435212		6.80645	6.94047	6.72721	7.09794	6.89302	0.162511		0.1376	0.130497	0.140717	0.158916	0.141932	0.0121031
146	7.48538	7.80802	7.06715	7.45352	0.371461		6.79853	7.18408	6.76122	7.15329	6.97428	0.225344		0.139005	0.13207	0.141565	0.157041	0.14242	0.0105404
148	7.39411	7.99985	7.29353	7.5625	0.382082		6.87181	7.05628	6.88883	7.22062	7.00939	0.163582		0.143277	0.132102	0.142038	0.160304	0.14443	0.0117049
150	7.43131	7.98379	7.26931	7.56147	0.374602		7.00635	7.11102	6.83799	7.26223	7.0544	0.178456		0.14415	0.131079	0.143343	0.154494	0.143267	0.00958092
152	7.50269	8.00826	7.208	7.57299	0.404737		6.96815	7.1809	6.84643	7.33696	7.08311	0.218507		0.142857	0.131082	0.14078	0.158619	0.143335	0.0114089
154	7.57656	8.21797	7.25075	7.68176	0.492118		7.16524	7.23669	6.93407	7.34506	7.17027	0.173955		0.140512	0.131951	0.140532	0.157382	0.142594	0.0106543
156	7.58103	8.25419	7.4085	7.74791	0.44686		7.10208	7.30647	7.0334	7.53197	7.24348	0.224591		0.140853	0.129887	0.14208	0.160375	0.143299	0.012635
158	7.58244	8.28256	7.45922	7.77474	0.444077		7.16057	7.34688	7.08926	7.341	7.23443	0.129784		0.144013	0.132095	0.13973	0.163297	0.144784	0.0132904
160	7.63337	8.34023	7.41072	7.79478	0.485319		7.14083	7.32906	7.14081	7.53401	7.28618	0.187543		0.137314	0.129316	0.142211	0.159103	0.141986	0.0125884
162	7.74416	8.52919	7.47923	7.91753	0.546027		7.20908	7.47824	7.13677	7.64009	7.36605	0.234442		0.145946	0.131198	0.143731	0.160814	0.145422	0.0121433
164	7.70982	8.44857	7.55322	7.90387	0.478179		7.23066	7.49403	7.11644	7.6989	7.38501	0.262279		0.141981	0.129662	0.142216	0.156201	0.142515	0.0108455
166	7.82586	8.56405	7.64401	8.01131	0.487248		7.39369	7.55292	7.20457	7.65409	7.45132	0.196337		0.14232	0.134295	0.144965	0.161699	0.14582	0.0115174
168	7.92707	8.55937	7.61427	8.03357	0.481468		7.35591	7.60892	7.31585	7.80179	7.52062	0.227972		0.138044	0.134403	0.142138	0.156655	0.14281	0.00975592
170	8.01846	8.63253	7.66083	8.10394	0.491457		7.49974	7.6031	7.32636	7.77782	7.55176	0.189076		0.144367	0.13152	0.138431	0.158461	0.143195	0.0114516
172	8.03736	8.76248	7.66807	8.15597	0.556761		7.45919	7.6081	7.41318	7.83132	7.57795	0.188288		0.134841	0.133846	0.144164	0.165265	0.144529	0.0145843
174	8.03688	8.68742	7.76436	8.16288	0.474254		7.53684	7.67523	7.3736	7.79008	7.59394	0.179713		0.139159	0.133776	0.139357	0.162291	0.143646	0.0126961
176	8.05644	8.78293	7.85081	8.23006	0.489716		7.55563	7.73127	7.50092	7.98731	7.69378	0.218971		0.140313	0.133656	0.141581	0.159006	0.143639	0.0108183
178	8.05482	8.92654	7.88186	8.28774	0.559937		7.56239	7.78174	7.54007	7.97837	7.71564	0.206324		0.143325	0.132031	0.14184	0.162112	0.144827	0.0125655
180	8.0973	8.94415	7.89592	8.31246	0.556255		7.5796	7.88635	7.4891	7.98409	7.73478	0.237746		0.142346	0.134129	0.145529	0.159037	0.14526	0.0103648
182	8.08193	9.03866	8.00843	8.37634	0.574762		7.72551	7.83203	7.52648	8.10064	7.79617	0.239243		0.140198	0.133246	0.143132	0.159984	0.14414	0.0113472
184	8.26446	8.90244	7.97977	8.38222	0.472474		7.66343	7.86678	7.60532	8.05328	7.7972	0.204232		0.137542	0.129438	0.145709	0.15922	0.142977	0.0127035
186	8.23137	9.08592	7.99344	8.43691	0.574513		7.77961	7.86299	7.62697	8.12723	7.8492	0.209542		0.141916	0.132529	0.142777	0.154332	0.142888	0.00892978
188	8.2955	9.24996	8.02564	8.5237	0.643272		7.85746	7.95978	7.7136	8.17993	7.92769	0.196146		0.146393	0.133708	0.141239	0.158047	0.144847	0.0102263
190	8.2428	9.25222	8.08667	8.52723	0.632696		7.90574	8.02891	7.74212	8.17418	7.96274	0.183493		0.144914	0.133588	0.145577	0.165472	0.147388	0.0132525
192	8.33564	9.11128	8.09288	8.51326	0.531927		7.86722	8.07268	7.69442	8.25275	7.97177	0.242891		0.143989	0.131991	0.143503	0.157854	0.144334	0.0105821
194	8.42328	9.29883	8.10424	8.60879	0.618524		7.90497	8.08496	7.82618	8.27846	8.02364	0.201468		0.141782	0.129639	0.144932	0.164749	0.145276	0.0145609
196	8.35466	9.32375	8.16325	8.61389	0.622161		7.9696	8.10153	7.77166	8.31103	8.03845	0.226712		0.144195	0.132371	0.1436	0.159394	0.14489	0.011094
198	8.43033	9.28552	8.27655	8.66413	0.543605		7.98566	8.14334	7.78775	8.34853	8.06632	0.237822		0.137927	0.127269	0.142745	0.161265	0.142302	0.0141999
200	8.46268	9.35489	8.28295	8.70017	0.574076		8.0951	8.14718	7.83999	8.34563	8.10698	0.208162		0.143692	0.133408	0.147169	0.164911	0.147295	0.0131169
202	8.55129	9.41787	8.38466	8.78461	0.554718		8.02568	8.23464	7.87397	8.47815	8.15311	0.262333		0.138496	0.131622	0.141001	0.163324	0.143611	0.0137273
204	8.54323	9.52549	8.29256	8.78709	0.651642		8.112	8.24864	7.90307	8.37036	8.15852	0.200348		0.136883	0.135678	0.141561	0.160294	0.143604	0.0114123
206	8.6172	9.56974	8.4299	8.87228	0.611235		8.17823	8.31793	7.98651	8.57688	8.26489	0.248433		0.14369	0.134645	0.148509	0.167613	0.148614	0.0139088
208	8.64936	9.51905	8.41607	8.86149	0.581282		8.12298	8.26275	7.92789	8.56489	8.21963	0.268028		0.140501	0.135187	0.146619	0.158687	0.145248	0.0101032
210	8.68707	9.46567	8.48115	8.87796	0.519281		8.18935	8.37734	7.91709	8.56862	8.2631	0.277824		0.140206	0.131317	0.145761	0.161235	0.14463	0.0125674
212	8.66996	9.56009	8.4593	8.89645	0.584304		8.29928	8.30717	8.03194	8.48316	8.28039	0.186116		0.143257	0.131222	0.143128	0.157763	0.143842	0.0108614
214	8.64748	9.5269	8.66065	8.94501	0.503976		8.39819	8.43054	8.0712	8.54242	8.36059	0.202577		0.144311	0.133347	0.145192	0.163786	0.146659	0.0126256
216	8.81335	9.63099	8.50669	8.98368	0.581179		8.35068	8.37894	8.0775	8.66293	8.36751	0.239298		0.144684	0.133668	0.147321	0.160614	0.146572	0.0110726
218	8.77615	9.72277	8.6556	9.05151	0.584444		8.39885	8.61845	8.09665	8.7924	8.47659	0.300142		0.144102	0.135661	0.143803	0.15864	0.145552	0.00956182
220	8.8312	9.7759	8.58263	9.06324	0.62957		8.42562	8.4474	8.25229	8.69071	8.45401	0.18034		0.143416	0.133902	0.146632	0.164409	0.14709	0.0127485
222	8.83253	9.82463	8.6372	9.09812	0.636709		8.50184	8.54547	8.20106	8.76751	8.50397	0.233048		0.143464	0.135524	0.143287	0.162864	0.146285	0.0116563
224	8.87402	9.91852	8.70082	9.16445	0.658759		8.45631	8.66532	8.16096	8.86301	8.5364	0.300368		0.144365	0.130572	0.14198	0.160094	0.144253	0.0121555
226	8.83197	9.74959	8.74584	9.10913	0.556323		8.4432	8.57882	8.29449	8.75162	8.51703	0.194785		0.145678	0.135021	0.14364	0.155721	0.145015	0.00850134
228	8.87761	9.87853	8.75897	9.1717	0.615		8.54575	8.58546	8.2966	8.91497	8.58569	0.254032		0.142632	0.133164	0.148513	0.161454	0.146441	0.0118389
230	8.9946	9.96105	8.83123	9.26229	0.610626		8.56907	8.71767	8.2902	8.91624	8.62329	0.2637		0.142714	0.132832	0.144741	0.160881	0.145292	0.0116222
232	9.00207	9.90161	8.80154	9.23507	0.585882		8.59404	8.62777	8.33799	8.93757	8.62434	0.245659		0.14646	0.132793	0.14686	0.162708	0.147205	0.0122301
234	8.97377	9.97837	8.87605	9.27606	0.610173		8.6079	8.75648	8.37324	8.90173	8.65984	0.2256		0.140364	0.132596	0.144516	0.167613	0.146272	0.0150607
236	8.95375	9.93569	8.93813	9.27586	0.571488		8.62821	8.77883	8.38567	8.92412	8.67921	0.229982		0.143128	0.133983	0.143287	0.165589	0.146497	0.0134508
238	9.07965	10.1018	8.99062	9.39069	0.617437		8.66472	8.70662	8.31461	8.9507	8.65916	0.262041		0.143482	0.132739	0.147251	0.16534	0.147203	0.0135648
240	9.17894	9.95667	8.98861	9.37474	0.51287		8.69445	8.77163	8.37839	8.9934	8.70947	0.254505		0.144908	0.131139	0.144778	0.159586	0.145103	0.0116172
Fig. S2C	AF594/BAC fluorescence
	DMSO						C6								Beads only, no cells
Time (minutes)	Rep 1	Rep 2	Rep 3	Average	Standard deviation		Rep 1	Rep 2	Rep 3	Rep 4	Rep 5	Average	Standard deviation		Rep 1	Rep 2	Average	Standard deviation
0	0.600032	0.59736	0.631545	0.609646	0.0190119		0.623461	0.61457	0.622669	0.583871	0.616183	0.612151	0.0162819		0.557089	0.512328	0.534709	0.0316505
1	0.542209	0.548393	0.549765	0.546789	0.00402518		0.557333	0.545979	0.526606	0.542071	0.557327	0.545863	0.01273		0.527744	0.508403	0.518073	0.0136756
2	0.564534	0.54082	0.571684	0.559013	0.0161558		0.535811	0.543112	0.551254	0.531927	0.541901	0.540801	0.00740725		0.518142	0.474229	0.496186	0.0310514
3	0.572374	0.544229	0.562213	0.559605	0.0142527		0.543027	0.511838	0.546247	0.534429	0.536436	0.534395	0.0134904		0.507128	0.482881	0.495004	0.0171451
4	0.561298	0.545388	0.554302	0.553663	0.00797429		0.541153	0.527245	0.537957	0.562488	0.543151	0.542399	0.0127972		0.51626	0.474172	0.495216	0.0297611
5	0.559158	0.556252	0.561606	0.559005	0.00267989		0.532034	0.51785	0.532792	0.545037	0.53665	0.532873	0.00985687		0.507333	0.508716	0.508024	0.000978184
6	0.5768	0.564993	0.572171	0.571321	0.00594906		0.54084	0.511854	0.543186	0.550029	0.526275	0.534437	0.0153074		0.509654	0.50218	0.505917	0.0052853
7	0.577129	0.565475	0.576735	0.573113	0.00661763		0.54671	0.518335	0.539464	0.548031	0.5294	0.536388	0.0125132		0.487185	0.515741	0.501463	0.0201923
8	0.573742	0.558509	0.577193	0.569814	0.00994198		0.538625	0.538029	0.535348	0.531927	0.54657	0.5381	0.00542446		0.516016	0.520875	0.518445	0.0034358
9	0.593065	0.568704	0.58007	0.580613	0.0121897		0.530162	0.535263	0.536935	0.541265	0.547235	0.538172	0.00643893		0.515078	0.51866	0.516869	0.00253319
10	0.6094	0.573149	0.599176	0.593908	0.0186907		0.575848	0.529761	0.535369	0.545274	0.549071	0.547065	0.0178319		0.539068	0.495523	0.517295	0.0307908
11	0.583021	0.604285	0.611501	0.599602	0.0148057		0.574063	0.520181	0.549205	0.555034	0.541441	0.547985	0.0196666		0.504468	0.510345	0.507407	0.00415535
12	0.596679	0.596412	0.590016	0.594369	0.0037722		0.574249	0.519816	0.567286	0.550143	0.570039	0.556307	0.022364		0.523358	0.5097	0.516529	0.00965765
13	0.613269	0.590509	0.599511	0.601096	0.0114624		0.587688	0.554275	0.568224	0.566632	0.568836	0.569131	0.0119609		0.520322	0.521236	0.520779	0.000646867
14	0.619845	0.594043	0.624842	0.61291	0.0165293		0.584104	0.541967	0.577624	0.562804	0.586362	0.570572	0.0184442		0.532166	0.5225	0.527333	0.00683518
15	0.625878	0.61215	0.6355	0.624509	0.0117352		0.595503	0.567615	0.588901	0.579935	0.578576	0.582106	0.0106398		0.523532	0.524642	0.524087	0.000785059
16	0.616852	0.594197	0.608769	0.606606	0.0114817		0.626364	0.566483	0.583192	0.580582	0.570423	0.585409	0.0239182		0.523339	0.511226	0.517283	0.00856551
17	0.635967	0.616696	0.62682	0.626494	0.00963963		0.609885	0.562933	0.604514	0.585339	0.60462	0.593458	0.0194574		0.545662	0.525839	0.53575	0.0140169
18	0.649693	0.611511	0.637528	0.63291	0.0195052		0.627726	0.576689	0.599207	0.580825	0.596081	0.596106	0.0201245		0.531959	0.530465	0.531212	0.00105617
19	0.63759	0.630415	0.642253	0.636753	0.00596301		0.634806	0.592455	0.596414	0.575154	0.616098	0.602985	0.0229844		0.544527	0.5175	0.531013	0.0191109
20	0.662494	0.619101	0.640091	0.640562	0.0217007		0.640019	0.598932	0.621622	0.604331	0.608815	0.614744	0.0164295		0.538251	0.510609	0.52443	0.0195458
21	0.666977	0.61303	0.633454	0.63782	0.0272373		0.641475	0.594946	0.613621	0.618938	0.627281	0.619252	0.0171823		0.553308	0.526304	0.539806	0.0190947
22	0.664026	0.637511	0.634646	0.645395	0.0161989		0.653801	0.600845	0.628452	0.602765	0.610932	0.619359	0.0221252		0.528736	0.51205	0.520393	0.0117988
23	0.643681	0.63887	0.663702	0.648751	0.0131699		0.638902	0.613527	0.621534	0.59423	0.621819	0.618002	0.016194		0.540262	0.543725	0.541993	0.00244929
24	0.665791	0.648749	0.640093	0.651544	0.0130751		0.651515	0.619797	0.640148	0.635229	0.619394	0.633217	0.0137667		0.549894	0.542504	0.546199	0.00522611
25	0.686649	0.619288	0.662752	0.65623	0.0341509		0.649363	0.598608	0.641972	0.614746	0.609608	0.62286	0.0217788		0.548439	0.523521	0.53598	0.0176192
26	0.660723	0.64031	0.657384	0.652805	0.0109495		0.655442	0.605455	0.630059	0.615858	0.648276	0.631018	0.0210865		0.529655	0.537037	0.533346	0.00521977
27	0.674982	0.635338	0.655504	0.655275	0.0198229		0.651439	0.604066	0.622053	0.606119	0.635927	0.623921	0.0201001		0.525183	0.508182	0.516682	0.0120219
28	0.6658	0.650036	0.646541	0.654126	0.01026		0.646599	0.628784	0.647087	0.637066	0.630508	0.638009	0.00863786		0.55971	0.514371	0.537041	0.0320596
29	0.669901	0.660222	0.64575	0.658624	0.0121541		0.657505	0.611853	0.64852	0.6665	0.641996	0.645275	0.0208469		0.535797	0.528538	0.532167	0.00513291
30	0.669847	0.640908	0.658835	0.65653	0.0146067		0.66471	0.598687	0.642138	0.619578	0.643816	0.633786	0.0253003		0.534619	0.531669	0.533144	0.00208564
31	0.693162	0.628123	0.670044	0.663776	0.0329696		0.636342	0.618793	0.644179	0.618837	0.638251	0.631281	0.0117406		0.559318	0.519471	0.539395	0.0281758
32	0.667392	0.631261	0.661147	0.653266	0.0193117		0.670276	0.611288	0.639392	0.627068	0.642823	0.638169	0.0217933		0.547449	0.539958	0.543703	0.0052968
33	0.684005	0.658152	0.649357	0.663838	0.0180102		0.67999	0.61058	0.66749	0.63228	0.650576	0.648183	0.0276451		0.54463	0.532235	0.538433	0.00876467
34	0.655778	0.65	0.651928	0.652569	0.00294159		0.655298	0.638018	0.655257	0.640467	0.655315	0.648871	0.00883206		0.553761	0.535234	0.544498	0.0131005
35	0.683102	0.655553	0.658309	0.665655	0.0151727		0.659351	0.606319	0.661358	0.612537	0.656328	0.639178	0.027306		0.547663	0.518243	0.532953	0.0208028
36	0.693943	0.630376	0.655591	0.65997	0.032009		0.68	0.626255	0.660881	0.632586	0.654196	0.650784	0.0217944		0.537437	0.520132	0.528784	0.0122365
37	0.679573	0.656805	0.679774	0.672051	0.0132037		0.648688	0.639266	0.664006	0.641424	0.647207	0.648118	0.00970499		0.556499	0.528582	0.54254	0.0197408
38	0.68323	0.648986	0.67427	0.668829	0.0177588		0.657575	0.614279	0.669833	0.667529	0.650621	0.651967	0.0224446		0.573658	0.516581	0.54512	0.0403596
39	0.672279	0.66193	0.672687	0.668965	0.00609635		0.650967	0.63533	0.638697	0.635048	0.648963	0.641801	0.00762273		0.572205	0.52572	0.548962	0.0328702
40	0.680989	0.656079	0.679768	0.672279	0.0140425		0.659827	0.633291	0.659102	0.651875	0.649747	0.650768	0.0107151		0.555715	0.530722	0.543219	0.0176725
41	0.697669	0.634432	0.658879	0.66366	0.0318881		0.677823	0.643631	0.647676	0.648058	0.648826	0.653203	0.0139101		0.539307	0.538606	0.538957	0.000495708
42	0.67314	0.635519	0.655392	0.654684	0.0188207		0.650124	0.643219	0.666751	0.632169	0.657048	0.649862	0.0131731		0.550954	0.528311	0.539632	0.0160111
43	0.692269	0.648474	0.677115	0.672619	0.0222407		0.689576	0.658039	0.634746	0.648352	0.631186	0.65238	0.0234091		0.54405	0.536649	0.54035	0.00523302
44	0.689865	0.672491	0.6726	0.678319	0.00999981		0.672876	0.646034	0.64411	0.61279	0.653165	0.645795	0.021679		0.561657	0.534503	0.54808	0.0192005
45	0.690589	0.658663	0.66112	0.670124	0.0177655		0.664654	0.636411	0.642573	0.645945	0.63918	0.645753	0.0111566		0.550972	0.529773	0.540373	0.0149899
46	0.688458	0.637699	0.659147	0.661768	0.0254806		0.658797	0.611055	0.660075	0.636107	0.652792	0.643765	0.0206281		0.565591	0.519775	0.542683	0.0323968
47	0.670297	0.641408	0.671511	0.661072	0.0170403		0.673753	0.645952	0.643604	0.640646	0.654795	0.65175	0.0133858		0.561522	0.53972	0.550621	0.0154161
48	0.6743	0.654664	0.661511	0.663492	0.00996699		0.659363	0.619802	0.654236	0.634184	0.644129	0.642343	0.0158821		0.559447	0.534127	0.546787	0.0179042
49	0.69534	0.66275	0.680559	0.67955	0.0163182		0.649041	0.644351	0.678635	0.646938	0.632253	0.650244	0.0171524		0.557442	0.537425	0.547433	0.0141542
50	0.680964	0.675421	0.67841	0.678265	0.00277471		0.676828	0.62909	0.625815	0.627943	0.653876	0.64271	0.0222358		0.567957	0.530397	0.549177	0.0265584
51	0.675838	0.657034	0.679503	0.670792	0.0120546		0.654281	0.601838	0.64945	0.642747	0.657605	0.641184	0.022694		0.544125	0.529371	0.536748	0.0104326
52	0.691996	0.642071	0.679438	0.671168	0.0259695		0.659686	0.623257	0.670828	0.630903	0.633899	0.643715	0.0204279		0.542293	0.522159	0.532226	0.0142368
53	0.687516	0.650854	0.659888	0.666086	0.0191004		0.646986	0.627354	0.645621	0.635565	0.651781	0.641461	0.00985036		0.55681	0.515662	0.536236	0.0290965
54	0.67729	0.674059	0.676781	0.676043	0.00173721		0.686636	0.62487	0.668518	0.645396	0.641947	0.653473	0.0241989		0.549496	0.529959	0.539728	0.0138144
55	0.676667	0.673813	0.662566	0.671015	0.00745514		0.651861	0.643362	0.650853	0.639969	0.643918	0.645993	0.00513746		0.559733	0.539575	0.549654	0.014254
56	0.69262	0.680206	0.67697	0.683265	0.0082614		0.677635	0.628439	0.666667	0.628377	0.646742	0.649572	0.0222688		0.539866	0.518035	0.528951	0.0154367
57	0.685765	0.657881	0.656266	0.666637	0.0165848		0.656274	0.64826	0.653118	0.671056	0.650866	0.655915	0.00896239		0.530741	0.527994	0.529367	0.00194188
58	0.675305	0.654536	0.676152	0.668664	0.0122427		0.682483	0.627762	0.680674	0.629793	0.640729	0.652288	0.0271969		0.547334	0.531345	0.53934	0.0113055
59	0.693289	0.663013	0.666239	0.674181	0.016627		0.662159	0.625487	0.656218	0.633952	0.658871	0.647337	0.016494		0.556677	0.548708	0.552693	0.00563466
60	0.675785	0.663296	0.667337	0.668806	0.00637281		0.653702	0.630423	0.645749	0.639478	0.636547	0.64118	0.00891272		0.549061	0.52586	0.537461	0.0164056
61	0.672519	0.664475	0.660248	0.665748	0.00623354		0.668134	0.625861	0.655849	0.615521	0.635385	0.64015	0.0215814		0.549954	0.526205	0.53808	0.0167927
62	0.700489	0.64481	0.670385	0.671895	0.0278703		0.655721	0.640797	0.647786	0.633592	0.634153	0.64241	0.00941586		0.55062	0.519738	0.535179	0.0218363
63	0.689041	0.656568	0.66423	0.669947	0.0169746		0.649761	0.633299	0.652718	0.637209	0.641529	0.642903	0.00821442		0.546619	0.526353	0.536486	0.0143304
64	0.687597	0.665727	0.664701	0.672675	0.0129329		0.66825	0.61094	0.667351	0.657255	0.644788	0.649717	0.0236601		0.555399	0.510946	0.533172	0.0314332
65	0.708387	0.661113	0.681093	0.683531	0.0237312		0.66322	0.643103	0.670945	0.654888	0.638768	0.654185	0.0134492		0.54872	0.522841	0.535781	0.0182992
66	0.679206	0.661802	0.669419	0.670143	0.00872484		0.666498	0.615004	0.645227	0.632395	0.64849	0.641523	0.0191872		0.567916	0.51444	0.541178	0.0378132
67	0.703305	0.633753	0.651846	0.662968	0.0360852		0.667008	0.636839	0.66001	0.663786	0.652152	0.655959	0.0120398		0.56297	0.536211	0.54959	0.0189214
68	0.682964	0.659652	0.683719	0.675445	0.0136823		0.65101	0.616204	0.658016	0.633722	0.617966	0.635384	0.0189105		0.543685	0.525909	0.534797	0.0125697
69	0.685876	0.672928	0.673574	0.677459	0.00729611		0.650189	0.633491	0.655646	0.621495	0.639447	0.640054	0.0135434		0.542831	0.539774	0.541302	0.00216139
70	0.681609	0.662719	0.672467	0.672265	0.0094465		0.678181	0.605397	0.640062	0.643882	0.635604	0.640625	0.0259211		0.557679	0.516432	0.537055	0.029166
71	0.668517	0.652361	0.671093	0.66399	0.0101535		0.649534	0.620546	0.639459	0.640346	0.633792	0.636736	0.0106655		0.553601	0.542151	0.547876	0.00809608
72	0.698396	0.660266	0.680296	0.679653	0.0190732		0.68183	0.647463	0.668388	0.645261	0.641296	0.656848	0.0174749		0.571156	0.53076	0.550958	0.0285639
73	0.6875	0.671329	0.68549	0.68144	0.00881381		0.663063	0.626509	0.661598	0.661972	0.645823	0.651793	0.0158246		0.543158	0.538935	0.541046	0.0029861
74	0.703636	0.648751	0.674644	0.675677	0.0274571		0.663032	0.635081	0.663104	0.642152	0.627397	0.646153	0.0162991		0.540182	0.534768	0.537475	0.00382791
75	0.668457	0.67401	0.667953	0.67014	0.00336096		0.668787	0.636949	0.66607	0.669213	0.638819	0.655967	0.016565		0.532524	0.523898	0.528211	0.00609929
76	0.667179	0.647834	0.683666	0.666226	0.0179349		0.649861	0.609966	0.671875	0.626797	0.64802	0.641304	0.023693		0.544991	0.519258	0.532124	0.0181956
77	0.670355	0.654499	0.680523	0.668459	0.0131156		0.656448	0.614389	0.670959	0.641799	0.649936	0.646706	0.0209882		0.546091	0.548341	0.547216	0.00159114
78	0.690229	0.667699	0.677022	0.678316	0.0113207		0.669072	0.63846	0.654162	0.647809	0.668816	0.655664	0.0133483		0.52929	0.521071	0.525181	0.0058118
79	0.680284	0.667519	0.674281	0.674028	0.00638627		0.677944	0.624742	0.645833	0.650687	0.664337	0.652709	0.0200348		0.566277	0.517716	0.541996	0.0343378
80	0.677876	0.684547	0.677665	0.680029	0.00391359		0.672173	0.630887	0.66026	0.660427	0.657012	0.656152	0.0152553		0.551829	0.528275	0.540052	0.0166552
81	0.683153	0.681182	0.671548	0.678628	0.0062101		0.67244	0.639599	0.672883	0.637666	0.655515	0.655621	0.017029		0.549332	0.532529	0.540931	0.0118816
82	0.68231	0.669156	0.667866	0.673111	0.00799321		0.662238	0.639064	0.670124	0.653683	0.635712	0.652164	0.0147363		0.546707	0.502067	0.524387	0.0315653
83	0.70068	0.664181	0.690872	0.685244	0.0188892		0.66238	0.637122	0.658845	0.659569	0.644913	0.652566	0.0109758		0.569069	0.524192	0.54663	0.0317329
84	0.668958	0.664526	0.668371	0.667285	0.00240751		0.662614	0.623155	0.645748	0.645424	0.634881	0.642364	0.0146276		0.53313	0.518327	0.525728	0.010467
85	0.679395	0.679744	0.680548	0.679896	0.000591454		0.658438	0.626812	0.666927	0.659023	0.65478	0.653196	0.0153999		0.552054	0.532149	0.542101	0.0140753
86	0.69367	0.675662	0.674522	0.681285	0.0107414		0.678461	0.644165	0.671436	0.641756	0.655155	0.658194	0.0162968		0.553919	0.54747	0.550695	0.00456039
87	0.701454	0.660372	0.679129	0.680319	0.0205665		0.685224	0.622158	0.619012	0.645035	0.654469	0.64518	0.0269473		0.54908	0.533744	0.541412	0.0108447
88	0.676208	0.665546	0.686856	0.676203	0.0106549		0.67375	0.63407	0.661257	0.654007	0.638384	0.652294	0.0163494		0.551885	0.537188	0.544536	0.010392
89	0.691971	0.666838	0.678398	0.679069	0.0125798		0.675064	0.599743	0.674727	0.639979	0.630352	0.643973	0.0318994		0.528618	0.511816	0.520217	0.0118804
90	0.682208	0.673067	0.664518	0.673264	0.00884658		0.692918	0.63851	0.656697	0.628385	0.648586	0.653019	0.0247103		0.552418	0.518346	0.535382	0.0240925
91	0.676283	0.668755	0.668796	0.671278	0.00433437		0.688264	0.63999	0.664023	0.671123	0.639487	0.660577	0.0209661		0.543224	0.521077	0.532151	0.0156603
92	0.704079	0.690942	0.655435	0.683485	0.025165		0.683687	0.615802	0.647724	0.648649	0.634384	0.646049	0.0248855		0.5349	0.527281	0.531091	0.0053871
93	0.691207	0.674193	0.671355	0.678918	0.0107361		0.677006	0.631083	0.665274	0.649455	0.634357	0.651435	0.0197179		0.546309	0.5074	0.526854	0.0275134
94	0.662294	0.657276	0.681783	0.667118	0.0129461		0.673902	0.62242	0.634484	0.64797	0.63278	0.642311	0.0198605		0.55613	0.529134	0.542632	0.0190886
95	0.693365	0.674749	0.690662	0.686259	0.0100593		0.673032	0.637881	0.672455	0.651089	0.640142	0.65492	0.0170215		0.556331	0.521853	0.539092	0.0243797
96	0.653465	0.660187	0.662948	0.658867	0.00487701		0.683509	0.622754	0.654579	0.625128	0.635916	0.644377	0.025224		0.548091	0.526948	0.537519	0.0149504
97	0.709251	0.682191	0.679581	0.690341	0.0164284		0.680746	0.643617	0.669992	0.643583	0.632437	0.654075	0.0203248		0.542345	0.527498	0.534922	0.0104984
98	0.668499	0.671754	0.664191	0.668148	0.00379378		0.686684	0.616219	0.668657	0.637904	0.658654	0.653624	0.0273429		0.546114	0.525947	0.53603	0.0142606
99	0.689444	0.650229	0.673206	0.67096	0.019704		0.640091	0.629524	0.676455	0.618705	0.637503	0.640456	0.0217798		0.537234	0.532415	0.534825	0.0034075
100	0.689108	0.654795	0.667754	0.670553	0.0173269		0.65234	0.626896	0.657634	0.632364	0.643772	0.642601	0.0129773		0.530212	0.510195	0.520203	0.0141546
101	0.678027	0.681734	0.673613	0.677791	0.00406547		0.681061	0.604497	0.663678	0.642066	0.658454	0.649951	0.0289692		0.534349	0.519698	0.527024	0.01036
102	0.690711	0.660982	0.674611	0.675435	0.0148816		0.66867	0.612188	0.647585	0.663104	0.666224	0.651554	0.0234896		0.547263	0.524641	0.535952	0.0159957
103	0.683697	0.652007	0.674004	0.669903	0.0162382		0.659742	0.637237	0.650193	0.629383	0.623805	0.640072	0.0148007		0.544834	0.52973	0.537282	0.0106804
104	0.698972	0.656426	0.676947	0.677448	0.0212773		0.670023	0.632053	0.646202	0.671379	0.665195	0.65697	0.0171935		0.548772	0.529762	0.539267	0.013442
105	0.688745	0.681782	0.684362	0.684963	0.00352017		0.661155	0.585592	0.651674	0.651003	0.658891	0.641663	0.0316548		0.544452	0.543947	0.5442	0.000357323
106	0.679108	0.678553	0.693274	0.683645	0.00834362		0.650063	0.646916	0.656959	0.654771	0.659702	0.653682	0.00517303		0.538784	0.527572	0.533178	0.00792798
107	0.661445	0.650814	0.68491	0.665723	0.017446		0.663107	0.622102	0.652174	0.634895	0.628271	0.64011	0.0170737		0.541657	0.557092	0.549374	0.0109142
108	0.687709	0.671148	0.67756	0.678806	0.00835068		0.687905	0.642279	0.671696	0.641012	0.628695	0.654317	0.0245387		0.540809	0.503152	0.521981	0.0266276
109	0.686571	0.682838	0.684004	0.684471	0.00190992		0.671668	0.61356	0.675774	0.646793	0.644107	0.65038	0.0250298		0.549233	0.537364	0.543298	0.00839238
110	0.671191	0.649328	0.661975	0.660831	0.0109764		0.661047	0.636747	0.663811	0.638925	0.629772	0.64606	0.0153514		0.546977	0.522912	0.534945	0.0170161
111	0.684593	0.672334	0.658877	0.671935	0.0128627		0.650229	0.637173	0.656234	0.661044	0.656087	0.652153	0.00920997		0.547107	0.522311	0.534709	0.0175338
112	0.704325	0.653926	0.684348	0.680866	0.0253795		0.655867	0.633684	0.655438	0.641026	0.654574	0.648118	0.0101731		0.541072	0.520554	0.530813	0.014508
113	0.690375	0.678793	0.658512	0.675893	0.0161284		0.696452	0.629456	0.653082	0.651635	0.652117	0.656548	0.0244031		0.557243	0.535184	0.546214	0.0155979
114	0.682274	0.677368	0.673924	0.677856	0.00419617		0.667874	0.63251	0.653896	0.632041	0.632114	0.643687	0.0164598		0.544301	0.526874	0.535587	0.0123226
115	0.688958	0.667631	0.677345	0.677978	0.0106777		0.670486	0.630119	0.668413	0.635322	0.629461	0.64676	0.0208494		0.544834	0.523865	0.53435	0.0148272
116	0.680677	0.668935	0.66406	0.671224	0.0085413		0.667011	0.624311	0.667185	0.652429	0.638903	0.649968	0.0185316		0.553297	0.515016	0.534157	0.0270685
117	0.681948	0.67168	0.661073	0.671567	0.0104382		0.674544	0.617021	0.666489	0.656708	0.642233	0.651399	0.0226795		0.540823	0.508726	0.524775	0.022696
118	0.677038	0.658618	0.674262	0.669973	0.00993082		0.685864	0.634912	0.662797	0.656677	0.676871	0.663424	0.0196417		0.54325	0.524237	0.533744	0.0134441
119	0.69496	0.676539	0.682702	0.684734	0.00937661		0.671215	0.636219	0.677124	0.659127	0.65049	0.658835	0.0163476		0.548834	0.524776	0.536805	0.0170117
120	0.709177	0.678176	0.660788	0.682714	0.0245114		0.678599	0.629581	0.644838	0.624607	0.642124	0.64395	0.0211261		0.54079	0.526623	0.533707	0.0100178

## Sheet: Fig S3
Figure S3. Accumulation of analogs JSF-4271 and JSF-4300 in Mtb and host macrophages.
Fig. S3A	pmol/106 cells
	Control						High [Cl-]
	Rep 1	Rep 2	Rep 3	Average	Standard deviation		Rep 1	Rep 2	Rep 3	Average	Standard deviation
C6	25.7254	25.933	26.2031	25.9538	0.239512		21.9514	21.0856	23.0216	22.0195	0.969818
JSF-4271	8.4476	9.65682	10.6081	9.57083	1.0828		6.75487	8.78304	8.10825	7.88205	1.03283
JSF-4300	37.8838	34.3335	35.5239	35.9137	1.80698		31.0031	31.4711	27.9073	30.1272	1.93668
Fig. S3B	nmol/106 cells
	C6	JSF-4271	JSF-4300
Rep 1	12.198	1.55028	51.325
Rep 2	14.0886	1.45511	53.8156
Rep 3	12.6294	1.43384	57.9784
Average	12.972	1.47974	54.373
Standard deviation	0.990758	0.0620026	3.36152
Fig. S3C	nmol/106 cells
	C6	JSF-4271	JSF-4300
Rep 1	40.2479	1.77775	118.188
Rep 2	42.5004	1.46453	127.016
Rep 3	43.0727	1.57592	119.684
Average	41.9404	1.60606	121.629
Standard deviation	1.49336	0.158771	4.72422
